# Supplementary material for: Can carbon finance promote high quality economic development: evidence from China
Source: Heliyon. 2023 Nov 25;9(12):e22698. doi: 10.1016/j.heliyon.2023.e22698 (PMC10730597; doi:10.1016/j.heliyon.2023.e22698)
Supplement: Multimedia component 1 [file mmc1.xlsx]

## Sheet: HQED
		Economic High Quality Innovation and Development Index (EID)												Economic High Quality Coordinated Development Index(ECD)																									Economic High Quality Green Development Index(EGD)
region	time	R&D expenditure of industrial enterprises above designated size (10000 yuan)	GDP (100 million yuan)	Investment level of research and development funds	RD personnel equivalent (person)	Employment in private and individual enterprises (10000 people)	R&D spending level	Number of patent applications authorized (pieces)	Permanent population	Per capita patent authorizations	Technical market transaction volume (10000 yuan)	Proportion of transaction volume in the technology market		Per capita disposable income (yuan)	Per capita disposable income of national residents	Regional income ratio	Consumption level (yuan)	Per capita annual consumption expenditure of national residents	Regional consumption ratio	Urban per capita consumption expenditure (yuan)	Rural per capita consumption expenditure (yuan)	Urban–rural consumption ratio	Per capita disposable income of urban residents (yuan)	Per capita disposable income of rural residents	Urban–rural income ratio	Urban fixed assets investment (100 million yuan)	Fixed assets investment of farmers (100 million yuan)	Urban and rural fixed asset investment ratio	Value added of the tertiary industry (100 million yuan)	Value added of the secondary industry (100 million yuan)	Advanced industrial structure	Fixed capital formation amount (100 million yuan)	GDP (100 million yuan)	Consumption expenditure (yuan)	Investment rate	Consumption rate	Investment consumption ratio		Coal consumption (10000 tons of coal)	Sulfur dioxide emissions (10000 tons)	Wastewater discharge amount	General industrial solid waste generation (10000 tons)	Regional GDP (100 million yuan)	Total industrial output value (100 million yuan)	Coal consumption/regional GDP	Sulfur dioxide emissions/total industrial output value	Wastewater discharge per unit of industrial added value	Exhaust emissions per unit of industrial added value	Domestic waste disposal
Beijing	2000	1556635	2478.8	0.0627979	98753	296.25	0.0333343	5905	1363.6	4.33045	1402871	0.90122		7477.12	4266.5	1.75252	7325.96	2914	2.51406	8493.49	3425.71	2.47934	10349.7	4604.55	2.24771	1249.88	30.58	40.8725	1445.28	943.51	1.53181	1016.31	2478.8	5231	0.41	2.1103	0.211211		2719.78	14.64	23164	1139	2478.8	2565.38	1.09722	0.00570676	9.02946	0.443989	88.4121
Beijing	2001	1711696	2817.6	0.0607501	95255	221.02	0.0430979	6246	1385.1	4.50942	1910065	1.11589		8301.64	4284.5	1.9376	8197	3138.8	2.61151	8922.72	3552.07	2.51198	11577.8	5025.5	2.3038	1482.3	31.0148	47.7934	1721.97	1030.6	1.67084	1155	2817.6	5973	0.409923	2.11989	0.215622		2675	12.6309	21165	1136	2817.6	2908.82	0.94939	0.00434228	7.27615	0.390536	89.0324
Beijing	2002	2195401	4330.4	0.0506974	114919	215.5	0.0533267	6345	1423.2	4.45826	2211738	1.00744		8931.2	5089.5	1.75483	9291	3547.7	2.61888	10284.6	3731.68	2.75602	12463.9	5398.48	2.30878	1693.6	30	56.4533	1998.13	1116.53	1.78959	2010.02	4330.4	9291	0.464165	2.14553	0.216341		2531	19.2	18044	1053	4330.4	3173.48	0.584473	0.00605014	5.68587	0.331812	89.4574
Beijing	2003	2562518	5023.8	0.0510076	109947	326.1	0.0337157	8248	1456	5.66484	2.65357e+06	1.03553		6808.14	5547	1.22735	10584	3888.6	2.7218	11123.8	4147.3	2.68219	13882.6	5601.55	2.47835	1999.9	17.4826	114.394	2255.6	1311.86	1.71939	2293.93	5023.8	10584	0.456613	2.10677	0.216736		2674	18.3	93753	1186	5023.8	3810.36	0.532266	0.0048027	24.6048	0.311257	73.5534
Beijing	2004	3173331	6060.3	0.0523626	151542	342.1	0.0442976	9005	1493	6.03148	4249975	1.33928		4682.42	6179	0.757796	12405	4395.3	2.82233	12200	4617	2.64241	15638	6170.33	2.53438	2333	15.5726	149.814	2570.04	1610.37	1.59593	2707.87	6060.3	12405	0.446821	2.04693	0.218289		2939.41	19.1	46329	1303	6060.3	5733.25	0.485027	0.00333144	8.08076	0.227271	80
Beijing	2005	3820683	6886.3	0.0554824	171045	379.2	0.0451068	10100	1538	6.56697	4.89592e+06	1.28143		4192.09	6874	0.609847	14835	5035.4	2.94614	13244.2	5315.71	2.49152	17653	7346.26	2.40298	2595.41	17.2028	150.871	4761.81	2026.51	2.34976	3580.89	6886.3	14835	0.520002	2.15428	0.241381		3068.97	19.1	181230	1238	6886.3	5974.7	0.445663	0.00319681	30.3329	0.207207	95.9525
Beijing	2006	4329877	7861	0.0550805	168398	426.4	0.039493	11238	1601	7.01936	6.97326e+06	1.6105		4068.51	7673	0.530237	16770	5634.4	2.97636	14825.4	5724.5	2.58982	19977.5	8275.47	2.41406	3012.45	19.3605	155.598	5580.81	2191.43	2.54665	3970.92	7861	16770	0.505142	2.13332	0.236787		3055.67	17.6	92506	1356	7861	8210	0.388713	0.00214373	11.2675	0.165164	92.48
Beijing	2007	5.05387e+06	9353.3	0.054033	187578	398.2	0.0471064	14954	1676	8.92243	8.8256e+06	1.74631		4637.93	8963	0.517453	18911	6591.9	2.86882	15330.4	6399.27	2.39565	21988.7	9439.63	2.3294	3597.29	23.5016	153.066	6742.66	2509.4	2.68696	4558.27	9353.3	18911	0.487344	2.02185	0.241038		2984.67	15.2	50790	1275	9353.3	9648.38	0.319103	0.00157539	5.2641	0.132147	95.73
Beijing	2008	5.5035e+06	11115	0.0495142	189551	441.5	0.0429335	17747	1771	10.0209	1.02722e+07	1.86648		4280.57	10271	0.416763	20346	7547.7	2.69566	16460.3	7228.44	2.27715	24724.9	10661.9	2.31899	3520.95	22.1349	159.068	7682.07	2693.15	2.85245	4301.55	11115	20346	0.387004	1.8305	0.21142		2747.73	12.3	191841	1157	11115	10413.1	0.247209	0.00118121	18.4231	0.11111	97.71
Beijing	2009	6.68635e+06	12153	0.0550181	191779	478.4	0.0400875	22921	1860	12.3231	1.23625e+07	1.84891		4252.9	11164	0.380948	22154	8376.6	2.64475	17893.3	8897.59	2.01103	26738.5	11668.6	2.29149	4149.63	43.5442	95.2969	9179.19	2855.55	3.21451	5256.2	12153	22154	0.432502	1.82292	0.237257		2664.7	11.9	82491	1242.4	12153	11039.1	0.219263	0.00107798	7.4726	0.112545	98.22
Beijing	2010	8.21823e+06	13778	0.0596475	193718	526	0.0368286	33511	1962	17.08	1.57954e+07	1.92199		9736.67	12514	0.778063	25015	9378.3	2.66733	19934.5	9254.77	2.15397	29072.9	13262.3	2.19215	4916.53	52.1121	94.3452	10600.8	3388.38	3.12859	6097.1	13778	25015	0.442524	1.81558	0.243738		2634.62	11.5	118747	1269	13777.9	13699.8	0.191221	0.000839426	8.66777	0.0926288	96.95
Beijing	2011	9.36644e+06	16000	0.0585402	217255	558.8	0.0388789	40888	2019	20.2516	1.89028e+07	2.01814		6078.72	14551	0.417752	27760	10819.6	2.56571	21984.4	11021.2	1.99473	32903	14735.7	2.23288	5519.84	59.0868	93.4192	12363.2	3752.48	3.29467	6683.6	16000	27760	0.417725	1.735	0.240764		2365.53	9.79	190997	1125.59	16000.4	14513.6	0.147842	0.000674538	13.1598	0.077554	98.24
Beijing	2012	1.06336e+07	17801	0.0597362	235493	592.3	0.0397591	50511	2069	24.4132	2.4585e+07	2.31201		8327.98	16510	0.50442	30349.5	12053.7	2.51786	24045.9	11878.9	2.02425	36468.8	16475.7	2.21348	6064.86	47.5123	127.648	13669.9	4059.27	3.36758	7409.6	17801	30349.5	0.416246	1.70493	0.244142		2270	9.38	420070	110405	17801	15154.6	0.127521	0.000618956	27.719	7.28527	99.12
Beijing	2013	11850469	19801	0.0598478	242175	640.3	0.0378221	62671	2115	29.6317	2.85172e+07	2.40642		4074.98	18310.8	0.222546	33337	13220.4	2.52163	31632.2	13563.9	2.33209	44563.9	17101.2	2.60589	6797.54	49.5199	137.269	14986.4	4352.3	3.44334	7868.4	19801	33337	0.397374	1.6836	0.236026		2019.23	8.7	270262	1044.12	19800.8	16582.5	0.101977	0.000524649	16.298	0.0629651	99.3
Beijing	2014	12687953	21331	0.0594813	245384	828.6	0.0296143	74661	2152	34.6938	3.13719e+07	2.47257		6364.1	20167.1	0.315568	36057	14491.4	2.48817	33717.5	14535.1	2.31973	48531.8	18867.3	2.57227	6873.4	50.8	135.303	16627	4544.8	3.65848	8309.4	21331	36057	0.389546	1.69036	0.230452		1736.54	7.89	141260	1020.76	21330.8	17987.1	0.08141	0.000438648	7.85341	0.0567496	99.6
Beijing	2015	1.38402e+07	23686	0.0584321	245728	951.7	0.0258199	94031	2170.5	43.3223	3.45389e+07	2.49554		4321.05	21966.2	0.196713	39200.4	15712.4	2.49487	36642	15811.2	2.31747	52859.2	20568.7	2.56988	7446.02	49.9736	148.999	18331.7	4542.64	4.03548	8490	23686	39200.4	0.35844	1.655	0.216579		1165.18	7.12	164622	710	23685.7	19294.4	0.0491934	0.000369018	8.53209	0.0367981	78.75
Beijing	2016	1.48458e+07	25669	0.0578354	253337	1046.7	0.0242034	100578	2173	46.2853	3.94098e+07	2.65461		5281.01	23821	0.221696	48883	17110.7	2.85686	38255.5	17329	2.2076	57275.3	22309.5	2.56731	7888.69	55.2044	142.9	20594.9	4944.44	4.16526	10074.1	25669	48883	0.392462	1.90436	0.206086		847.62	3.32	111958	629	25669.1	20499.3	0.033021	0.000161956	5.46154	0.0306839	99.84
Beijing	2017	15796512	28000	0.0564161	269835	1141.4	0.0236407	106948	2170.7	49.2689	4.48689e+07	2.84043		4230.57	25973.8	0.162878	52912	18322.2	2.88787	40346.3	18810.5	2.14489	62406.3	24240.5	2.57447	8307.33	63.1011	131.651	22567.8	5326.76	4.23668	10946.3	28000	52912	0.390939	1.88971	0.206877		490.46	2.01	133188	630	28000.4	21809.9	0.0175162	9.21598e-05	6.10676	0.0288859	99.88
Beijing	2018	1.87077e+07	30320	0.0617009	267338	1202.5	0.0222319	123496	2154	57.3333	4.95782e+07	2.65015		4616.29	28228	0.163536	47917.2	19853.1	2.41358	42925.6	20195.3	2.12552	67989.9	26490.3	2.5666	8746.06	60.8406	143.754	24553.6	5647.65	4.34759	10720.8	30320	47917.2	0.353588	1.58038	0.223736		1214.14	3.9877	239766	14399.6	27348.4	22937.4	0.0443952	0.000173851	10.453	0.627778	99.9997
Beijing	2019	22335870	29484	0.0757559	313986	1138.63	0.0275757	131716	2359.2	55.8308	5.69528e+07	2.54984		4601.01	30732.8	0.14971	50421.2	21558.8	2.33877	46358.2	21881	2.11865	73848.5	28928.4	2.5528	9210.91	63.2817	145.554	29542.5	5715.06	5.16924	11283.6	29484	50421.2	0.382703	1.71012	0.223787		1098.73	3.12277	240799	15161.4	28857.9	24195.1	0.0380736	0.000129066	9.95239	0.626632	99.9756
Beijing	2020	1.93089e+07	31040	0.0622065	306694	1196.78	0.0256265	119432	2413.26	49.4898	5.01236e+07	2.59588		4478.67	32189	0.139137	52925.1	20701	2.55664	44815.8	20875.9	2.14678	69078.1	27277.6	2.53242	9675.77	65.7228	147.221	26112.8	6078.39	4.29601	11846.5	31040	52925.1	0.381651	1.70506	0.223834		983.312	2.25784	251236	15923.3	30367.4	25507.7	0.0323805	8.85161e-05	9.84941	0.624253	101.413
Tianjin	2000	246931	1639.4	0.0150623	23237	59.1	0.0393181	1611	1001	1.60939	262581	1.06338		4678.24	4266.5	1.09651	6117.22	2914	2.09925	6121.04	1995.61	3.06725	8140.5	3622.39	2.24727	597.84	13.1	45.6366	745.65	820.17	0.909141	817.15	1639.4	6117.22	0.498445	3.73138	0.133582		2472.71	24.18	17604	470	1639.41	2606.38	1.50829	0.00927724	6.7542	0.180327	89.9677
Tianjin	2001	251553	1826.7	0.0137709	23893	72.9	0.032775	1829	1004	1.82171	306009	1.21648		7524.55	4284.5	1.75623	6801.75	3138.8	2.16699	6987.22	2050.89	3.40692	8958.7	3947.72	2.26934	688.588	16.4086	41.9651	856.91	904.64	0.947239	934.48	1826.7	6801.75	0.511567	3.72352	0.137388		2635	19.8549	21250	575	1826.67	2940.4	1.44252	0.00675245	7.22691	0.195552	90.1036
Tianjin	2002	311878	2022.6	0.0154197	26216	77.1	0.0340026	1827	1007	1.8143	363262	1.16476		6808.14	5089.5	1.33768	7162	3547.7	2.01877	7191.96	2163.55	3.32415	9337.56	4278.71	2.18233	715.5	18.01	39.7279	965.26	1001.9	0.963429	1055.17	2022.6	7162	0.52169	3.54099	0.147329		2929	23.5	21959	643	2022.6	3323.12	1.44814	0.00707167	6.60795	0.193493	90.3131
Tianjin	2003	404290	2386.9	0.0169379	28808	92.1	0.031279	2505	1011	2.47774	420008	1.03888		4622.96	5547	0.833416	7836	3888.6	2.01512	7867.53	2319.5	3.39191	10312.9	4566.01	2.25863	931.7	17.9251	51.9774	1112.71	1245.29	0.893535	1320.47	2386.9	7836	0.553215	3.28292	0.168513		3205	25.9	46329	644	2386.94	4049.61	1.34272	0.00639568	11.4404	0.159028	60.5937
Tianjin	2004	537501	2931.9	0.0183329	29553	101.9	0.029002	2578	1024	2.51758	450276	0.837721		4667.81	6179	0.755431	8765	4395.3	1.99418	8802	2642	3.33157	11467	5019.53	2.28448	1128.68	17.9251	62.9665	1269.43	1560.16	0.813654	1673.73	2931.9	8765	0.570869	2.98953	0.190956		3508.57	22.8	26051	753	2931.88	5854.5	1.1967	0.00389444	4.44974	0.128619	60.9582
Tianjin	2005	725659	3663.9	0.0198056	33441	114.2	0.0292828	3045	1043	2.91946	507093	0.698803		4359.22	6874	0.634161	9484	5035.4	1.88347	9653.26	3035.96	3.17964	12638.5	5579.87	2.26503	1364	29.29	46.5689	1534.07	2051.17	0.7479	1968.45	3663.9	9484	0.537255	2.5885	0.207555		3801.45	26.5	133961	1123	3663.86	6119.08	1.03755	0.00433072	21.8923	0.183524	80.5249
Tianjin	2006	952370	4337.7	0.0219556	37164	122.8	0.0302638	4159	1075	3.86884	588624	0.618063		3715.49	7673	0.48423	10564	5634.4	1.87491	10548	3341.06	3.1571	14283.1	6227.94	2.29339	1678.98	31.3928	53.483	1752.63	2488.29	0.704351	2364.41	4337.7	10564	0.545084	2.43539	0.223818		3809.31	25.5	228414	1292	4337.73	8527.7	0.878181	0.00299026	26.7849	0.151506	85
Tianjin	2007	1146921	5018.3	0.0228548	44854.1	135.3	0.0331516	5584	1115	5.00807	723356	0.630694		4424.6	8963	0.493652	11957	6591.9	1.81389	12028.9	3538.31	3.39961	16357.4	7010.06	2.33341	2192.17	32.7081	67.0222	2047.68	2892.53	0.70792	2922.47	5018.3	11957	0.582363	2.38268	0.244415		3926.7	24.5	55542	1399	5018.28	10075.1	0.782479	0.00243174	5.51282	0.138858	93.31
Tianjin	2008	1.55717e+06	6354.4	0.0245053	48348.2	129.3	0.0373923	6790	1176	5.77381	866122	0.556217		4770.69	10271	0.464482	14000	7547.7	1.85487	13422.5	3746.06	3.58309	19422.5	7910.78	2.4552	3175.14	33.1522	95.7746	2410.73	3821.07	0.630904	4150.23	6354.4	14000	0.653127	2.2032	0.296445		3972.77	24	68181	1479	6354.38	12503.2	0.625202	0.0019195	5.45306	0.118289	93.52
Tianjin	2009	1784661	7500.8	0.0237929	52038.5	127.4	0.0408465	7404	1228	6.02932	1.05461e+06	0.590931		3963.55	11164	0.355029	15149	8376.6	1.80849	14801.4	4273.15	3.4638	21402	8687.56	2.46352	4446.57	28.9957	153.353	3405.16	3987.84	0.853886	5459.9	7500.8	15149	0.727909	2.01965	0.360413		4119.65	23.7	1079	1515.7	7500.8	13083.6	0.549228	0.00181142	0.0824695	0.115847	94.31
Tianjin	2010	2.29564e+06	9180.8	0.0250048	58770.7	140.6	0.0417999	11006	1299	8.47267	1.19339e+06	0.51985		3870.87	12514	0.309323	17784	9378.3	1.89629	16561.8	4936.73	3.35481	24292.6	10074.9	2.41121	5896.52	26.3613	223.681	4238.65	4840.23	0.875713	6926.4	9180.8	17784	0.754444	1.93709	0.389474		4806.79	23.5	70765	1862	9180.83	16751.8	0.523568	0.00140283	4.22432	0.111152	100
Tianjin	2011	2.97758e+06	11191	0.0266069	74293.4	145.4	0.0510959	13982	1355	10.3188	1.69382e+06	0.568857		3919.73	14551	0.269379	20624.3	10819.6	1.9062	18424.1	6673.27	2.76088	26920.9	12321.2	2.18492	7040.68	26.9819	260.941	5219.24	5928.32	0.880391	9594.4	11191	20624.3	0.857332	1.84294	0.465199		5262	23.09	47893	1752.22	11191	20862.7	0.4702	0.00110676	2.29562	0.083988	100
Tianjin	2012	3.60487e+06	12885	0.0279772	89609.4	148.1	0.060506	19782	1413	14	2.32328e+06	0.644483		3992.4	16510	0.241817	22984	12053.7	1.9068	20024.2	8336.55	2.40198	29626.4	14025.5	2.11232	7913.26	21.5225	367.674	6058.46	6663.82	0.909157	9848.4	12885	22984	0.764331	1.78378	0.42849		5298	22.45	11310	1820	12885.2	19136.6	0.41117	0.00117315	0.591016	0.095106	99.81
Tianjin	2013	4.28092e+06	14370	0.0297907	100218	152.3	0.0658033	24856	1472	16.8859	2.76158e+06	0.645089		4381.45	18310.8	0.239283	26261	13220.4	1.9864	22306.2	12491.1	1.78577	28979.8	15352.6	1.88762	9103.01	27.2377	334.206	6905.03	7276.68	0.948926	11046.8	14370	26261	0.76874	1.82749	0.420654		5278.67	21.69	23538	1592.11	14370.2	21218.4	0.367336	0.00102223	1.10932	0.0750344	96.8
Tianjin	2014	4646868	15722	0.0295565	113335	163.7	0.0692334	26351	1517	17.3705	3.88563e+06	0.836183		28832.3	20167.1	1.42967	28492	14491.4	1.96613	24289.6	13738.6	1.76798	31506	17014.2	1.85175	10490.4	27.8	377.353	7795.18	7731.85	1.00819	12024.4	15722	28492	0.764814	1.81224	0.422027		5027.28	20.92	55905	1734.62	15722.5	23313.7	0.319751	0.000897328	2.39795	0.0744036	96.7
Tianjin	2015	5.10184e+06	16538	0.0308492	124321	184.1	0.0675291	37342	1546.95	24.1391	5.03437e+06	0.986775		31291.4	21966.2	1.42452	32594.7	15712.4	2.07446	26229.5	14739.4	1.77955	34101.3	18481.6	1.84515	11814.6	17.4177	678.308	8625.15	7704.22	1.11954	10999.1	16538	32594.7	0.66508	1.9709	0.33745		4538.83	18.59	93008	1546	16538.2	25357.7	0.274445	0.00073311	3.66784	0.0609676	92.74
Tianjin	2016	5.37322e+06	17885	0.0300432	119384	209.7	0.0569307	39734	1562	25.4379	5.52636e+06	1.0285		34074.5	23821	1.43044	36257	17110.7	2.11896	28344.6	15912.1	1.78133	37109.6	20075.6	1.84849	12756.4	23.0285	553.938	10093.8	7571.35	1.33316	10584.1	17885	36257	0.591786	2.02723	0.291919		4230.16	7.06	91534	1490	17885.4	27328.6	0.236515	0.000258338	3.34939	0.0545217	94.16
Tianjin	2017	4587227	18595	0.0246691	103087	237.4	0.0434233	41675	1557	26.7662	5.51441e+06	1.20212		37022.3	25973.8	1.42537	38975	18322.2	2.12721	30283.6	16385.9	1.84815	40277.5	21753.7	1.85153	11274.7	14.2241	792.647	10786.6	7593.59	1.42049	10467.2	18595	38975	0.562904	2.09599	0.268562		3875.61	5.56	90790	1495	18595.4	29370.7	0.208418	0.000189304	3.09118	0.0509011	94.43
Tianjin	2018	4923997	18810	0.0261775	99490.1	205.4	0.0484372	54680	1560	35.0513	6.85588e+06	1.39234		39506.1	28228	1.39953	36301.2	19853.1	1.82849	32655.1	16863.3	1.93646	42976.3	23065.2	1.86325	12715.2	25.522	498.203	11027.1	7609.81	1.44907	13088.5	18810	36301.2	0.695824	1.92989	0.360551		5266.27	14.62	76318.5	1984.6	19145.8	31173.5	0.275061	0.000468988	2.44818	0.0636629	94.4795
Tianjin	2019	4.62972e+06	20190	0.0229307	92502.1	219.967	0.0420528	57799	1653.54	34.9548	9.09255e+06	1.96395		30340.7	30732.8	0.987239	38240.5	21558.8	1.77377	34810.7	17843.3	1.95091	46118.9	24804.1	1.85933	13508.5	25.7321	524.968	8949.87	4969.18	1.80108	13857.1	20190	38240.5	0.686334	1.89403	0.362367		5395.48	13.9175	77889.4	2057.91	20260.3	33031.4	0.266308	0.000421341	2.35804	0.0623018	100
Tianjin	2020	5.81144e+06	21298.6	0.0272856	124888	228.18	0.0547323	48866	1692.75	28.8677	6.65088e+06	1.14444		32130.4	32189	0.998179	40179.8	20701	1.94095	33803.3	17876.4	1.89095	45230.4	23973.3	1.8867	14301.9	25.9421	551.299	11070.2	8792.53	1.25904	14625.7	21298.6	40179.8	0.686698	1.8865	0.364007		5524.69	13.2149	79460.3	2131.23	21374.8	34807.3	0.258468	0.000379659	2.28286	0.0612294	101.427
Hebei	2000	262738	5076.3	0.00517578	28842	911.6	0.00316389	2812	6674	0.421337	94143	0.358315		4070.01	4266.5	0.953946	2533.83	2914	0.869538	4348.47	1365.23	3.18516	5661.16	2478.86	2.28378	1634.45	182.34	8.96375	1704.45	2559.96	0.665811	2364.03	5076.3	2533.83	0.465699	0.49915	0.932985		12115.1	113.36	89600	7028	5076.31	3426.05	2.38659	0.0330877	26.1526	2.05134	42.3575
Hebei	2001	257504	5577.7	0.00461667	28222	566.3	0.00498358	2791	6699	0.416629	46784	0.181683		4294.21	4284.5	1.00227	2785	3138.8	0.887282	4479.75	1429.81	3.13311	5984.82	2603.6	2.29867	1721.77	190.76	9.02587	1896.47	2767.41	0.685287	2511.57	5577.7	2785	0.450288	0.49931	0.90182		12641	109.595	103041	8847	5577.7	3766.85	2.26635	0.0290945	27.3547	2.34865	43.4658
Hebei	2002	336031	6076.7	0.00552983	32899	469.1	0.00701322	3353	6735	0.497847	60406	0.179763		4682.42	5089.5	0.920016	3054	3547.7	0.860839	5069.28	1476.42	3.43349	6679.68	2685.16	2.48763	1353.9	187.27	7.22967	2119.52	3046	0.695837	2660.93	6076.7	3054	0.437891	0.502575	0.871293		13739	127.9	106772	8503	6076.7	4294.68	2.26093	0.029781	24.8615	1.97989	44.582
Hebei	2003	380530	7095.4	0.00536305	34438	438.3	0.00785718	3572	6769	0.5277	67969.4	0.178618		5046.22	5547	0.909721	3452	3888.6	0.887723	5439.77	1600.1	3.39964	7239.06	2853.38	2.53701	1772.8	199.449	8.88848	2377.04	3657.19	0.649963	3128.8	7095.4	3452	0.440962	0.486512	0.906373		14851	142.2	181230	8975	7095.4	5708.76	2.09305	0.0249091	31.7459	1.57215	41.0041
Hebei	2004	438428	8836.9	0.00496133	34823	479.4	0.00726387	3407	6809	0.500367	72718	0.165861		5561.19	6179	0.900014	3858	4395.3	0.877756	5819	1835	3.17112	7951	3171.06	2.50736	2441.98	216.646	11.2717	2763.16	4635.23	0.596121	3997.15	8836.9	3858	0.452325	0.436578	1.03607		17074	142.8	206736	16765	8836.9	8681.67	1.93212	0.0164484	23.8129	1.93108	41.9217
Hebei	2005	589320	10117	0.00582505	41703	511.7	0.00814989	3585	6851	0.523281	103827	0.176181		6294.36	6874	0.915677	4311	5035.4	0.856139	6699.67	2165.72	3.09351	9107.09	3481.64	2.61575	3307.77	237.448	13.9305	3360.54	5232.5	0.642244	4628.48	10117	4311	0.457495	0.426114	1.07364		20542.4	149.6	208524	16279	10116.6	10194.4	2.03056	0.0146747	20.4548	1.59686	45.7786
Hebei	2006	766640	11614	0.006601	43740	532.2	0.00821871	4131	6898	0.598869	156099	0.203615		7053.19	7673	0.919222	4945	5634.4	0.877644	7343.49	2495.33	2.94289	10304.6	3801.82	2.71043	4403.23	293.58	14.9984	3938.94	6115.01	0.644143	5505.8	11614	4945	0.474066	0.425779	1.11341		21359.8	154.5	222262	14229	11613.7	13489.8	1.83919	0.0114531	16.4763	1.0548	46.54
Hebei	2007	900165	13864	0.00649282	45333.7	535.4	0.00846726	5358	6943	0.771713	164329	0.182554		7991.95	8963	0.89166	5674	6591.9	0.860753	8234.97	2786.77	2.95502	11690.5	4293.43	2.72287	5690.31	321.978	17.673	4662.98	7241.8	0.643898	6761.26	13864	5674	0.487685	0.409261	1.19162		24681	149.2	222914	18688	13863.5	17054.8	1.78029	0.00874828	13.0705	1.09576	53.37
Hebei	2008	1.09111e+06	16189	0.00673984	46154.7	557.9	0.00827293	5496	6989	0.786379	165906	0.152052		9118.28	10271	0.887769	6570	7547.7	0.870464	9086.73	2838.46	3.20129	13441.1	4795.46	2.80288	7463.77	395.64	18.8651	5376.59	8777.42	0.612548	8368.99	16189	6570	0.516955	0.405831	1.27382		24418.6	134.5	229224	19769	16188.6	23030.7	1.50838	0.00584002	9.95296	0.858375	57.15
Hebei	2009	1.34845e+06	17027	0.00791945	56508.9	754.9	0.00748561	6839	7034	0.972278	172112	0.127637		9933.96	11164	0.889821	7193	8376.6	0.858702	9678.75	3349.74	2.8894	14718.2	5149.67	2.8581	10476.5	393.45	26.6273	6068.31	8959.83	0.67728	9264.8	17027	7193	0.544124	0.422447	1.28803		26515.8	125.3	105875	21975.8	17026.6	24062.8	1.55732	0.00520722	4.39995	0.91327	59
Hebei	2010	1.55449e+06	20197	0.00769665	62304.6	542.5	0.0114847	10061	7194	1.39853	192931	0.124112		11110.7	12514	0.887862	8057	9378.3	0.859111	10318.3	3844.92	2.68362	16263.4	5957.98	2.72969	12922.7	460.824	28.0425	7123.77	10707.7	0.665295	11037.4	20197	8057	0.546487	0.398921	1.36991		27464.7	123.4	262543	31688	20197.1	31143.3	1.35983	0.00396233	8.43016	1.01749	69.82
Hebei	2011	2.01338e+06	24228	0.00831012	73024.8	626.2	0.0116616	11119	7241	1.53556	262471	0.130363		12706	14551	0.873202	9550.51	10819.6	0.882704	11609.3	4514.19	2.57173	18292.2	7119.69	2.56925	15780.3	609.069	25.9088	8483.17	13126.9	0.646245	13890.4	24228	9550.51	0.57332	0.394193	1.45441		30791.8	141.21	278551	45128.5	24228.2	39698.8	1.27091	0.00355703	7.01661	1.13677	72.56
Hebei	2012	2.45767e+06	26575	0.00924805	78532.5	641.3	0.0122458	15315	7288	2.1014	378178	0.153877		14312.4	16510	0.866894	10749.4	12053.7	0.891794	12531.1	5364.1	2.3361	20543.4	8081.39	2.54206	19104.6	556.654	34.3205	9384.78	14003.6	0.670171	15244.6	26575	10749.4	0.573644	0.404494	1.41818		31359	134.12	305773	45575.8	26575	35806.4	1.18002	0.0037457	8.53962	1.27284	81.39
Hebei	2013	2.81855e+06	28301	0.00995919	89545.8	595.8	0.0150295	18186	7333	2.48002	315581	0.111966		15189.6	18310.8	0.829547	11556.8	13220.4	0.87416	14970	7377.1	2.02925	22226.7	9187.7	2.41918	22629.8	564.46	40.091	10038.9	14762.1	0.680045	16386.2	28301	11556.8	0.578997	0.408352	1.41789		31663.3	128.47	310921	43288.8	28301.4	40079.9	1.11879	0.00320535	7.75754	1.08006	83.28
Hebei	2014	3130881	29421	0.0106417	100946	672.9	0.0150016	20132	7384	2.72644	292228	0.0933374		16647.4	20167.1	0.825472	12171.3	14491.4	0.839898	16203.8	8248	1.96457	24141.3	10186.1	2.37002	26147.2	524.7	49.8327	10960.8	15012.9	0.730097	17362.4	29421	12171.3	0.590136	0.413694	1.4265		29635.5	118.99	150714	41927.6	29421.2	44378.3	1.00729	0.00268127	3.39612	0.944778	86.6
Hebei	2015	3.50871e+06	29806	0.0117718	106975	805.3	0.0132839	30130	7424.92	4.05796	395438	0.112702		18118.1	21966.2	0.824817	12829.1	15712.4	0.816495	17586.6	9022.84	1.94912	26152.2	11050.5	2.3666	28905.7	542.532	53.2793	11979.8	14386.9	0.832689	17352.1	29806	12829.1	0.582168	0.43042	1.35256		28943.1	110.84	310568	35372	29806.1	48570.8	0.971047	0.00228203	6.39413	0.728256	96.01
Hebei	2016	3.83427e+06	31828	0.0120469	111384	981.7	0.011346	31826	7470	4.26051	589959	0.153865		19725.4	23821	0.828069	14328	17110.7	0.837369	19105.9	9798.28	1.94992	28249.4	11919.4	2.37003	31340.1	409.948	76.4489	13320.7	15256.9	0.873092	18636.5	31828	14328	0.585538	0.45017	1.3007		28105.7	78.94	288795	32236	31827.9	52638.9	0.883051	0.00149965	5.48634	0.612399	97.8
Hebei	2017	4520312	35964	0.012569	113191	1120.1	0.0101054	35348	7519.52	4.70083	889245	0.196722		21484.1	25973.8	0.827146	15893	18322.2	0.86742	20600.3	10535.9	1.95524	30547.8	12880.9	2.37155	33012.2	394.571	83.6662	15040.1	15846.2	0.949131	19083.2	35964	15893	0.53062	0.441914	1.20073		27417.1	60.24	253685	32721	35964	56745.3	0.762349	0.00106159	4.47059	0.576629	99.78
Hebei	2018	4.99742e+06	36010	0.0138779	103275	1261.3	0.00818796	51894	7556	6.86792	2.75984e+06	0.552254		23445.7	28228	0.830582	15283.9	19853.1	0.769849	22127.4	11382.8	1.94393	32977.2	14030.9	2.35033	32174.5	591.267	54.4162	16632.2	16040.1	1.03692	20831.7	36010	15283.9	0.578496	0.424435	1.36298		34468.8	102.865	309137	45913.7	36310.8	60543.4	0.949271	0.00169904	5.10604	0.758361	99.8014
Hebei	2019	5.66728e+06	38153	0.0148541	111799	950.474	0.0117624	57809	7627.91	7.57861	3.8119e+06	0.672616		22284.2	30732.8	0.725093	16076.9	21558.8	0.745721	23483.1	12372	1.89808	35737.7	15373.1	2.32469	34215.7	614.434	55.6865	17988.8	13597.3	1.32297	21982.4	38153	16076.9	0.576166	0.421379	1.36733		35621.6	100.564	319235	48121.1	38216.1	64190.5	0.932109	0.00156664	4.97323	0.749659	99.4339
Hebei	2020	4.98605e+06	40053.3	0.0124485	122103	977.079	0.0124967	42511.3	7681.17	5.53448	1.68423e+06	0.337789		23371.6	32189	0.726075	16869.9	20701	0.814929	22570.3	11562.7	1.952	34296.6	14330	2.39335	36256.8	637.601	56.8644	16780.5	18333.2	0.915302	23133.2	40053.3	16869.9	0.577562	0.421186	1.37128		36774.3	98.262	329332	50328.4	40121.4	67670.8	0.916577	0.00145206	4.86668	0.743723	107.755
Shanxi	2000	98942	1640.1	0.00603268	14333	95.3	0.0150399	968	3247	0.298121	5258	0.0531422		3314.86	4266.5	0.776951	2037.06	2914	0.699059	3941.87	1149.01	3.43067	4724.11	1905.61	2.47905	513.721	34.4392	14.9167	636.36	827.59	0.768931	746.23	1640.1	2037.06	0.454991	1.24203	0.366327		14262.5	90.27	32406	7695	1640.1	1216.86	8.6961	0.0741827	26.6308	6.32365	21.2
Shanxi	2001	108238	1774.6	0.00609929	16152	107.3	0.0150531	1047	3272	0.319988	14693	0.135747		3673.55	4284.5	0.857405	2232	3138.8	0.7111	4123.01	1221.58	3.37515	5391.05	1956.05	2.75609	623.621	39.9594	15.6064	690.9	917.98	0.752631	800.27	1774.6	2232	0.450958	1.25775	0.358544		14856	90.205	31093	7211	1774.6	1396.73	8.37146	0.064583	22.2613	5.16277	23.34
Shanxi	2002	144131	2001.8	0.00720007	17183	119.8	0.0143431	934	3294	0.283546	39014	0.270684		4192.09	5089.5	0.823674	2562	3547.7	0.722158	4710.96	1354.64	3.47765	6234.36	2149.82	2.89995	727.8	46.26	15.7328	735.95	1083.79	0.679052	919.23	2001.8	2562	0.459202	1.27985	0.358794		18055	119.9	30777	8295	2001.8	1717.88	9.01938	0.0697953	17.9157	4.82863	24.43
Shanxi	2003	158256	2445.6	0.00647105	18483	186.3	0.0099211	1175	3314	0.354556	32250.8	0.203789		4652.09	5547	0.838667	2934	3888.6	0.754513	5105.38	1434.4	3.55924	7005.03	2299.17	3.04676	998.8	53.3216	18.7316	852.07	1389.33	0.613296	1230.34	2445.6	2934	0.503083	1.19971	0.419339		20502	136.3	92506	9252	2445.6	2439.3	8.38322	0.0558767	37.9232	3.79289	33.35
Shanxi	2004	233570	3042.4	0.00767716	18504	180.8	0.0102345	1189	3335	0.356522	59960	0.256711		5246.25	6179	0.849045	3451	4395.3	0.785157	5654	1636	3.45599	7903	2589.6	3.05183	1315.21	62.1851	21.1499	978.96	1810.08	0.540838	1601.79	3042.4	3451	0.526489	1.1343	0.464152		22432.7	141.5	93738	10167	3042.4	3771.04	7.37335	0.0375228	24.8573	2.69607	14.686
Shanxi	2005	262814	4121.2	0.00637712	27438	164.6	0.0166695	1220	3355	0.363636	47979.8	0.182562		5902.28	6874	0.858638	4172	5035.4	0.828534	6342.63	1877.7	3.37787	8913.91	2890.66	3.0837	1666.47	75.7098	22.0113	1563.94	2353.16	0.664613	2178.45	4121.2	4172	0.528596	1.01233	0.52216		25872.4	151.6	95096	11183	4121.2	4173.93	6.27788	0.0363207	22.7833	2.67925	13.1225
Shanxi	2006	363388	4752.5	0.00764625	38767	194.5	0.0199316	1421	3375	0.421037	59213.2	0.162948		6604.31	7673	0.860721	4843	5634.4	0.859541	7170.94	2253.25	3.18249	10027.7	3180.92	3.15245	2055.69	93.3279	22.0265	1727.44	2748.33	0.628542	2594.56	4752.5	4843	0.545936	1.01904	0.535734		28605.2	147.8	102856	11817	4752.54	5902.84	6.01893	0.0250388	17.4248	2.00192	23.08
Shanxi	2007	492506	5696.2	0.00864621	36864.1	230.7	0.0159792	1992	3393	0.587091	82677.1	0.16787		7615.33	8963	0.849641	5525	6591.9	0.83815	8101.84	2682.57	3.02018	11565	3665.66	3.15494	2600.22	115.795	22.4554	2025.09	3438.58	0.588932	3204.43	5696.2	5525	0.562556	0.969945	0.579987		29645.3	138.7	104594	13819	5696.15	7791.71	5.20444	0.017801	13.4238	1.77355	38.15
Shanxi	2008	625574	6938.7	0.00901573	43985.8	259.2	0.0169698	2279	3411	0.668133	128425	0.205291		8608.17	10271	0.838104	6187	7547.7	0.81972	8806.55	2840.58	3.10026	13119	4097.24	3.20192	3194.57	144.327	22.1343	2370.48	4265.77	0.555698	4002.04	6938.7	6187	0.576771	0.891666	0.646847		28372.7	130.8	100990	16213	6938.73	10023.9	4.08904	0.0130489	10.075	1.61744	47.47
Shanxi	2009	808563	7365.7	0.0109774	47771.6	250.3	0.0190857	3227	3427	0.94164	162068	0.200439		9120.35	11164	0.816943	6854	8376.6	0.818232	9355.1	3304.76	2.8308	13996.5	4244.1	3.29788	4509.56	178.579	25.2524	2886.92	3993.8	0.72285	4910.7	7365.7	6854	0.666698	0.930529	0.716472		27761.9	126.8	73155	14742.9	7365.74	9249.98	3.76906	0.0137081	7.90867	1.59383	62.89
Shanxi	2010	898835	9088.1	0.00989024	46279.1	290.4	0.0159363	4752	3574	1.3296	184911	0.205722		10192	12514	0.814444	8159	9378.3	0.869987	9792.65	3663.86	2.67277	15647.7	4736.25	3.30381	5526.6	217.938	25.3587	3412.38	5234	0.651964	6341.3	9088.1	8159	0.697759	0.897767	0.777215		29865.1	124.9	118299	18270	9088.06	12471.3	3.28619	0.010015	9.48568	1.46496	73.58
Shanxi	2011	1.13393e+06	11100	0.0102156	47354.5	317.9	0.014896	4974	3593	1.38436	224825	0.198271		11862.6	14551	0.815246	9745.6	10819.6	0.900736	11354.3	4355.78	2.60672	18123.9	5601.4	3.2356	6837.69	235.373	29.0505	3960.87	6635.26	0.596943	7251.4	11100	9745.6	0.653279	0.877982	0.744069		33478.7	139.91	116132	27555.9	11100.2	16013.8	3.01605	0.00873682	7.25198	1.72076	77.5
Shanxi	2012	1.32346e+06	12113	0.0109259	47028.5	386.2	0.0121772	7196	3611	1.9928	306088	0.231279		13384.1	16510	0.810669	10829	12053.7	0.898396	12211.5	5566.2	2.19387	20411.7	6356.63	3.21109	8584.85	278.411	30.8352	4682.95	6731.56	0.695671	8223.9	12113	10829	0.678932	0.893997	0.759434		34551	138.49	102424	29031.5	12112.8	14685.5	2.85243	0.00943036	6.97448	1.97688	80.25
Shanxi	2013	1.5498e+06	12602	0.012298	49035.3	425.3	0.0115296	8565	3630	2.3595	527681	0.340483		15119.7	18310.8	0.825729	12078	13220.4	0.913587	13762.7	6457.7	2.13121	22258.2	7949.5	2.79995	10745.3	286.543	37.5	5035.75	6792.68	0.74135	9169	12602	12078	0.727583	0.958419	0.759149		36636.5	125.54	138030	30520.5	12602.2	16376.6	2.90714	0.00766581	8.42849	1.86366	87.9
Shanxi	2014	1521871	12759	0.0119278	48955	471.9	0.010374	8371	3648	2.29468	484595	0.318421		16538.3	20167.1	0.820063	12622	14491.4	0.870999	14636.9	6991.7	2.09347	24069.4	8809.4	2.73224	12035.5	319.1	37.717	5678.69	6293.91	0.902252	9249.7	12759	12622	0.724955	0.989262	0.732824		37587.4	120.82	145033	30198.7	12759.4	18057.3	2.94585	0.00669092	8.03182	1.67238	92.1
Shanxi	2015	1.32527e+06	12803	0.0103512	42872.5	497.3	0.00862105	10020	3664.12	2.73463	512007	0.386342		17853.7	21966.2	0.81278	14363.7	15712.4	0.914162	15818.6	7421.16	2.13155	25827.7	9453.9	2.73196	13744.6	329.564	41.7054	6789.06	5194.27	1.30703	9269.9	12803	14363.7	0.724041	1.1219	0.645371		37115.1	112.06	145252	31794	12802.6	19685.4	2.89903	0.00569253	7.37865	1.6151	97.17
Shanxi	2016	1326237	12928	0.0102586	44146.7	553.4	0.00797736	10062	3682	2.73275	425622	0.320924		19048.9	23821	0.799668	15065	17110.7	0.880441	16992.8	8028.77	2.11649	27352.3	10082.5	2.71285	13859.4	338.631	40.9276	7236.64	5028.99	1.43898	9464.3	12928	15065	0.732078	1.1653	0.628231		35621	68.64	139291	28845	12928.3	21266.6	2.75527	0.00322759	6.54975	1.35635	94.6
Shanxi	2017	1482347	14974	0.00989947	47694	592	0.00805642	11311	3702	3.05538	941471	0.635122		20420	25973.8	0.786177	18132	18322.2	0.989622	18404	8424.01	2.1847	29131.8	10787.5	2.70052	5722.16	318.381	17.9727	8030.37	6778.89	1.18461	7154.7	14974	18132	0.477808	1.2109	0.39459		42942.3	57.31	135057	34162	14973.5	22873.4	2.86788	0.00250553	5.90453	1.49352	94.86
Shanxi	2018	1.75782e+06	16818	0.010452	44592.6	642.8	0.00693724	15060	3718	4.05056	1.50757e+06	0.857633		21990.1	28228	0.779016	16538.3	19853.1	0.833032	19789.8	9172.22	2.15759	31034.8	11750	2.64126	12596.3	376.017	33.4993	8988.28	7089.19	1.26789	10589.6	16818	16538.3	0.629658	0.983369	0.640307		42980.5	105.613	158285	35687.2	15833.2	24306.1	2.71458	0.00434512	6.51215	1.46824	99.8289
Shanxi	2019	1.91221e+06	16899	0.0113155	46852.6	611.988	0.00765581	16598	3774.86	4.39698	1.09523e+06	0.572753		21491.6	30732.8	0.699303	17450	21558.8	0.809412	21159	9728.4	2.17497	33262.4	12902.4	2.578	13365.1	397.072	33.6592	8748.87	7453.09	1.17386	11187.8	16899	17450	0.662042	1.0326	0.641138		44474.6	104.089	164439	37450.9	16692	25733	2.66443	0.00404497	6.39021	1.45536	100
Shanxi	2020	1.9435e+06	17773.6	0.0109348	56838.4	641.786	0.00885627	13935.3	3803.69	3.66362	960624	0.494276		22560	32189	0.700861	18361.7	20701	0.886993	20450.9	9596.79	2.13101	33112.3	12082	2.74063	14134	418.128	33.803	8827.63	8166.33	1.08098	11786.1	17773.6	18361.7	0.663124	1.03309	0.641885		45968.6	102.566	170594	39214.6	17550.7	27199.7	2.61918	0.00377084	6.27188	1.44173	115.502
Neimenggu	2000	33444	1400	0.00238886	8465	201.1	0.00420935	775	2372	0.326728	60287	1.80263		3583.63	4266.5	0.839946	2425.25	2914	0.832276	3927.75	1614.91	2.43218	5129.05	2038.21	2.51645	377.759	45.8815	8.23335	493.93	556.28	0.887916	613.68	1400	2425.25	0.438343	1.73232	0.253038		5907.99	50.63	21844	2376	1400	748.97	4.21999	0.0675995	29.1654	3.17236	11.2267
Neimenggu	2001	38828	1545.5	0.00251233	7997	215.4	0.00371263	743	2381	0.312054	62359	1.60603		3754.63	4284.5	0.876329	2805.77	3138.8	0.893898	4195.62	1554.59	2.69886	5535.89	1973.37	2.8053	453.422	50.2098	9.03055	560.43	626.47	0.894584	614.14	1545.5	2805.77	0.397373	1.81544	0.218885		6265	48.5106	20960	2483	1545.49	830.32	4.05373	0.058424	25.2433	2.99041	9.9989
Neimenggu	2002	48285	1732.5	0.00278701	8679	212.6	0.00408231	679	2384	0.284815	58197	1.20528		4068.51	5089.5	0.799393	3453	3547.7	0.973307	4859.88	1647.04	2.95068	6051	2086.02	2.90074	635.4	52.16	12.1817	631.28	728.34	0.866738	847.89	1732.5	3453	0.489403	1.99307	0.245552		6864	73.1	22737	3044	1732.48	994.75	3.96195	0.0734858	22.857	3.06007	11.3508
Neimenggu	2003	63898	2092.9	0.00305308	8686	159.8	0.00543554	817	2386	0.342414	108452	1.69727		4640.27	5547	0.836538	3742	3888.6	0.9623	5419.14	1770.56	3.06069	7012.9	2267.65	3.09258	1097.1	55.6773	19.7046	756.38	973.936	0.776622	1299.27	2092.9	3742	0.620799	1.78795	0.347213		9025	128.8	50790	3647	2092.86	1355.7	4.31228	0.0950063	37.464	2.69012	32.2886
Neimenggu	2004	77951	2712.1	0.00287419	11417	139.2	0.00820187	831	2393	0.347263	104085	1.33526		5364.68	6179	0.868212	4233.2	4395.3	0.96312	6219	2083	2.9856	8123	2606.37	3.1166	1707.5	58.2376	29.3195	873.534	1332.47	0.655574	1918.06	2712.1	4233.2	0.707223	1.56086	0.453099		11391.4	117.9	52568	4702	2712.08	2095.94	4.20026	0.0562516	25.0809	2.24338	41.3032
Neimenggu	2005	116956	3822.8	0.00305943	13504	150.5	0.00897276	845	2403	0.351644	109939	0.940001		6062.83	6874	0.881994	4620	5035.4	0.917504	6928.6	2446.17	2.83243	9136.79	2988.87	3.05694	2555.25	62.0529	41.1786	1532.78	1773.21	0.86441	2845.06	3822.8	4620	0.744235	1.20854	0.615814		13953.8	145.6	56241	7363	3822.77	2327.48	3.65018	0.0625569	24.1639	3.16351	42.6748
Neimenggu	2006	164860	4790	0.00344175	14751	161.4	0.00913941	978	2415	0.404969	107127	0.649806		6849.94	7673	0.892732	5800	5634.4	1.02939	7666.61	2771.97	2.76576	10358	3341.88	3.09945	3264.86	65.5749	49.7883	1814.42	2327.44	0.779578	3466.11	4790	5800	0.723614	1.21086	0.597605		22241.8	155.7	61509	8710	4790	4140.05	4.64339	0.0376082	14.8571	2.10384	48.28
Neimenggu	2007	241982	6018.8	0.00402043	15372.5	176.5	0.00870963	1313	2429	0.540552	109835	0.453899		8165.47	8963	0.91102	7062	6591.9	1.07131	9281.46	3256.15	2.85044	12377.8	3953.1	3.13117	4255	74.7324	56.9365	2174.46	3154.56	0.689307	4494.4	6018.8	7062	0.746727	1.17332	0.63642		18607	145.6	60405	10973	6018.81	5812.96	3.09148	0.0250475	10.3914	1.88768	53.98
Neimenggu	2008	338950	7761.8	0.0043669	18263.8	208.2	0.00877224	1328	2444	0.543372	94423.5	0.278576		9544.36	10271	0.929254	8108	7547.7	1.07423	10828.6	3057.3	3.54189	14432.5	4656.18	3.09965	5327.04	80.412	66.2468	2583.79	4271.03	0.604957	5781.16	7761.8	8108	0.744822	1.0446	0.713019		22241.8	143.1	65346	10622	7761.8	8740.18	2.86555	0.0163727	7.47651	1.21531	54.99
Neimenggu	2009	520726	9725.8	0.00535407	21675.8	234.2	0.00925525	1494	2458	0.607811	147651	0.283549		10393.5	11164	0.930983	9668	8376.6	1.15417	12369.9	3968.42	3.11708	15849.2	4937.8	3.20977	7143.84	84.147	84.8971	3696.65	5114	0.722849	7495.4	9725.8	9668	0.770672	0.994057	0.775279		24047.3	139.9	73155	12108.3	9725.78	10699.4	2.47253	0.0130755	6.83727	1.13168	72.01
Neimenggu	2010	637205	11655	0.00546722	24765.4	258.8	0.00956932	2096	2472	0.847896	271464	0.426024		11613.9	12514	0.92807	11080	9378.3	1.18145	13994.6	4460.83	3.13722	17698.2	5529.59	3.20063	8687.99	91.2153	95.247	4209.02	6367.69	0.660996	9020.4	11655	11080	0.773951	0.950665	0.814116		27004	139.4	92548	16996	11655	13406.1	2.31695	0.0103982	6.90342	1.26778	82.8
Neimenggu	2011	851685	14246	0.00597842	27603.5	301.5	0.00915539	2262	2482	0.911362	226719	0.2662		13524.6	14551	0.929459	13264.2	10819.6	1.22595	15878.1	4827.99	3.28875	20407.6	6641.56	3.07271	10253	112.195	91.3855	5015.89	8037.69	0.624046	11014.6	14246	13264.2	0.773171	0.931085	0.830398		34683.5	140.94	100389	23584.1	14246.1	17774.8	2.4346	0.00792919	5.64782	1.32683	83.47
Neimenggu	2012	1.01447e+06	15988	0.00634518	31818.5	360.9	0.00881643	3084	2490	1.23855	1.06096e+06	1.04583		15380.8	16510	0.931604	15195.5	12053.7	1.26065	17717.1	6382	2.7761	23150.3	7611.31	3.04157	11749.8	125.971	93.2738	5630.5	8801.5	0.639721	13442.1	15988	15195.5	0.840762	0.950432	0.88461		36620	138.49	102424	24225.6	15988.3	15250.4	2.29042	0.00908109	6.71616	1.58853	91.22
Neimenggu	2013	1.17188e+06	16832	0.0069622	37279.8	467.5	0.00797429	3836	2498	1.53563	387390	0.330572		18692.9	18310.8	1.02087	17168	13220.4	1.2986	19244	9079.6	2.11948	26003.6	8984.9	2.89414	14072.4	144.99	97.0576	6148.78	9084.19	0.676866	15728.1	16832	17168	0.934417	1.01996	0.916129		34915.7	135.87	106920	20080.6	16832.4	17359.7	2.07432	0.00782676	6.1591	1.15674	93.55
Neimenggu	2014	1221346	17770	0.00687308	36435	522.7	0.00697054	4031	2505	1.60918	139393	0.114131		20559.3	20167.1	1.01945	19827	14491.4	1.36819	20885.2	9972.2	2.09434	28349.6	9976.3	2.84169	17437.8	154	113.232	7022.55	9119.79	0.770034	13755.2	17770	19827	0.774069	1.11576	0.693761		36466	131.24	111917	23191.3	17769.5	19530.2	2.05217	0.00671986	5.73047	1.18746	96.1
Neimenggu	2015	1.36062e+06	18033	0.00754515	38247.7	512	0.00747025	5522	2511.04	2.19909	153872	0.11309		22310.1	21966.2	1.01566	20834.9	15712.4	1.32601	21876.5	10637.4	2.05656	30594.1	10775.9	2.83912	13529.2	173.07	78.1717	7213.51	9000.58	0.80145	14036.5	18033	20834.9	0.778379	1.15537	0.673702		36499.8	123.06	110861	26669	18032.8	21707.7	2.02408	0.00566895	5.10698	1.22855	97.72
Neimenggu	2016	1.47512e+06	18633	0.00791673	39480.4	525.3	0.00751578	5846	2520	2.31984	120492	0.0816826		24126.6	23821	1.01283	22293	17110.7	1.30287	22744.5	11462.6	1.98423	32974.9	11609	2.84046	14894	186.05	80.0535	7937.08	8553.63	0.927919	12617.8	18633	22293	0.677175	1.19643	0.565998		36675.3	62.57	104696	24762	18632.6	23845.2	1.96834	0.00262401	4.39066	1.03845	98.87
Neimenggu	2017	1323278	16103	0.00821759	33030	588.6	0.00561162	6271	2529	2.47964	196087	0.148183		26212.2	25973.8	1.00918	23909	18322.2	1.30492	23637.8	12184.4	1.94	35670	12584.3	2.83449	13827.9	185.306	74.6218	8046.76	6399.68	1.25737	10298.3	16103	23909	0.639527	1.48475	0.430729		38595.5	54.63	104251	27953	16103.2	25927	2.39676	0.00210707	4.02094	1.07814	99.41
Neimenggu	2018	1.29219e+06	17289	0.00747404	24906	589.1	0.00422781	9625	2534	3.79834	198398	0.153537		28375.7	28228	1.00523	23623.3	19853.1	1.1899	24437.1	12661.5	1.93003	38304.7	13802.6	2.77518	17276.3	184.18	93.8015	8728.1	6807.3	1.28217	16051.9	17289	23623.3	0.928448	1.36638	0.679496		44606.9	124.805	128074	30175.7	20953.1	27763.3	2.12889	0.00449533	4.61307	1.08689	99.79
Neimenggu	2019	1.47809e+06	21388	0.00691085	24896.5	575.793	0.00432386	11059	2551.95	4.33354	224793	0.152083		27083.5	30732.8	0.881256	24966.8	21558.8	1.15808	25382.5	13816	1.83718	40782.5	15282.8	2.66852	18327.2	193.03	94.9451	8530.46	6818.88	1.25101	16985.5	21388	24966.8	0.794162	1.16733	0.680326		46834.5	125.808	133839	31869.7	22159.5	29523.5	2.11352	0.00426128	4.5333	1.07947	99.8103
Neimenggu	2020	1.64339e+06	22536.7	0.00729205	39241.1	601.871	0.00651985	7973.23	2561.85	3.11229	321155	0.195422		28511.7	32189	0.885761	26310.2	20701	1.27096	27267.9	13341.5	2.04384	40077.6	14172.5	2.82784	19378.1	201.88	95.9885	9475.04	10094.2	0.938662	17919.2	22536.7	26310.2	0.79511	1.16744	0.681072		49062.1	126.811	139604	33563.7	23365.9	31151.5	2.09973	0.00407077	4.48144	1.07743	122.069
Liaoning	2000	416934	4669	0.00892984	48545	404.3	0.0120072	4842	4184	1.15727	347817	0.834226		3856.68	4266.5	0.903946	4489.93	2914	1.54081	4356.06	1753.54	2.48415	5357.79	2355.58	2.27451	1185.63	82.0527	14.4496	1821.22	2344.4	0.776838	1471.61	4669	4489.93	0.315187	0.961646	0.327758		9582.18	70.57	109044	7563	4669	4249.46	2.0523	0.0166068	25.6607	1.77976	18.442
Liaoning	2001	538980	5033.1	0.0107087	52784	466.8	0.0113076	4448	4194	1.06056	408698	0.75828		4177.47	4284.5	0.975019	4789	3138.8	1.52574	4654.42	1786.28	2.60565	5797.01	2557.93	2.26629	1338.2	82.992	16.1244	2048.09	2440.55	0.839192	1625.5	5033.1	4789	0.322962	0.951501	0.339424		9084	60.755	99505	7865	5033.1	4480.32	1.80485	0.0135604	22.2094	1.75545	25.6966
Liaoning	2002	715605	5458.2	0.0131106	64703	532	0.0121622	4551	4203	1.0828	508326	0.710344		4637.93	5089.5	0.911274	5095	3547.7	1.43614	5342.64	1781.26	2.99936	6524.52	2751.34	2.3714	1364	92.72	14.711	2258.17	2609.85	0.865249	1835.54	5458.2	5095	0.33629	0.933458	0.360263		9355	79.3	92001	8146	5458.2	4888.02	1.71393	0.0162233	18.8217	1.66652	32.4924
Liaoning	2003	829699	6003	0.0138214	56031	513.7	0.0109073	5656	4210	1.34347	620200	0.7475		5087.51	5547	0.917164	5159	3888.6	1.3267	6077.92	1884.08	3.22594	7240.58	2934.44	2.46745	1771.2	104.455	16.9566	2487.85	2898.89	0.858208	2333.67	6003	5159	0.388751	0.859404	0.452349		10454	82.3	191841	8250	6003	6112.96	1.74146	0.0134632	31.3827	1.34959	46.5487
Liaoning	2004	1069142	6672	0.0160243	59967	510.8	0.0117398	5749	4217	1.36329	752817	0.704132		5657.35	6179	0.915577	5561	4395.3	1.26522	6543	2073	3.1563	8008	3307.14	2.42143	2580.28	118.825	21.7149	2823.87	3278.88	0.861229	3271.08	6672	5561	0.49027	0.833483	0.588218		11945	83.1	195257	8879	6672	8603.9	1.79031	0.00965841	22.694	1.03197	49.4222
Liaoning	2005	1247086	8009	0.0155711	66104	534.8	0.0123605	6195	4221	1.46766	865167	0.693751		6398.9	6874	0.930884	6449	5035.4	1.28073	7369.27	2805.94	2.62631	9107.55	3690.21	2.46803	3666.52	132.893	27.5899	3173.32	3953.28	0.802706	4006.64	8009	6449	0.500267	0.805219	0.621281		12709.7	119.7	218705	10242	8009	9140.61	1.58692	0.0130954	23.9267	1.12049	50.0391
Liaoning	2006	1357857	9251	0.0146779	69048	554.8	0.0124456	7399	4271	1.73238	806494	0.593946		7230	7673	0.942265	6929	5634.4	1.22977	7987.49	3066.87	2.60444	10369.6	4090.4	2.53511	4977.84	147.379	33.7758	3545.28	4729.5	0.74961	5003.32	9251	6929	0.540841	0.749	0.722084		13836.5	125.9	212953	13013	9251	14168	1.49568	0.00888625	15.0306	0.918482	54.08
Liaoning	2007	1.65399e+06	11022	0.0150062	77156.7	610	0.0126486	9615	4298	2.23709	929290	0.561848		8536.9	8963	0.95246	7965	6591.9	1.2083	9429.73	3368.16	2.79967	12300.4	4773.43	2.57685	6576.05	167.073	39.3604	4036.99	5853.1	0.689718	6336.85	11022	7965	0.574927	0.722646	0.795587		14712.4	123.4	220997	14342	11022	18249.5	1.33482	0.00676182	12.1097	0.785883	56.52
Liaoning	2008	1.90066e+06	13462	0.0141187	76672.9	603.9	0.0126963	10665	4315	2.47161	997290	0.524707		9984.6	10271	0.972116	9625	7547.7	1.27522	11231.5	3396.79	3.3065	14392.7	5576.48	2.58096	8881.95	201.655	44.0452	4647.46	7512.11	0.618662	10419.1	13462	9625	0.773961	0.714975	1.0825		15346.7	113.1	202492	15841	13462	24769.1	1.14	0.00456618	8.17519	0.639547	59.78
Liaoning	2009	2.32369e+06	15066	0.0154234	80925.1	703.7	0.0114999	12198	4341	2.80995	1.1971e+06	0.515171		10859.7	11164	0.972743	10848	8376.6	1.29504	12324.6	4254.03	2.89715	15761.4	5958	2.64541	11605.1	228.126	50.8715	5891.25	7906.34	0.74513	9412	15066	10848	0.624718	0.720032	0.867625		16032.5	105.1	217155	17221.4	15065.6	28152.7	1.06418	0.00373321	7.71346	0.611713	59.87
Liaoning	2010	2.8747e+06	18278	0.0157277	84653.8	717.3	0.0118017	17093	4375	3.90697	1.30681e+06	0.45459		12310.3	12514	0.983722	12934	9378.3	1.37914	13280	4489.5	2.95802	17712.6	6907.93	2.56409	15106.3	249.385	60.5743	6849.37	9976.82	0.686528	11436.8	18278	12934	0.625714	0.707627	0.884243		16908.4	102.2	218189	17273	18278.3	36219.4	0.925055	0.00282169	6.02409	0.476899	70.88
Liaoning	2011	3.63835e+06	22026	0.0165184	80976.5	767	0.0105576	19176	4383	4.37509	1.59663e+06	0.438835		14382.1	14551	0.988396	15635.4	10819.6	1.4451	14789.6	5081.4	2.91054	20466.8	8296.54	2.46691	17431.5	294.825	59.1248	8158.98	12152.1	0.671402	13930.2	22026	15635.4	0.632443	0.709861	0.89094		18053.6	112.62	232247	28269.6	22025.9	41776.7	0.819653	0.00269576	5.55924	0.676683	80.45
Liaoning	2012	3.90868e+06	24801	0.0157602	87180.1	807	0.010803	21223	4389	4.8355	2.30665e+06	0.590135		16303.2	16510	0.987474	17998.7	12053.7	1.49321	16593.6	5998.4	2.76634	23222.7	9383.72	2.47479	21535.4	300.909	71.5678	9460.12	13230.5	0.715024	15492.1	24801	17998.7	0.624656	0.725727	0.860732		18219	105.87	238769	27279.7	24801.3	39201.3	0.734599	0.00270068	6.09085	0.695889	87.16
Liaoning	2013	4.45932e+06	27078	0.0164684	94885.2	838.4	0.0113174	21656	4390	4.93303	1.73377e+06	0.388798		18050.5	18310.8	0.985784	20156	13220.4	1.52461	19318.4	7032.1	2.74717	26697	10161.2	2.62735	24791.4	316.255	78.3905	10486.6	14269.5	0.734895	16944.6	27078	20156	0.62577	0.744368	0.840673		18132.8	102.7	234608	26759.5	27077.6	44042	0.669659	0.00233187	5.32692	0.607589	87.61
Liaoning	2014	4351851	28627	0.0152019	99586	927.3	0.0107394	19525	4391	4.4466	2.17465e+06	0.499706		22820.2	20167.1	1.13155	22260	14491.4	1.53608	20519.6	7800.7	2.63048	29081.7	11191.5	2.59855	24426.8	304	80.3513	11956.2	14384.6	0.831178	17469.1	28627	22260	0.610232	0.777588	0.784775		18002.3	99.46	262879	28666.3	28626.6	48956.6	0.628865	0.0020316	5.36964	0.585546	91.6
Liaoning	2015	3.63397e+06	28743	0.012643	85365.6	890.4	0.00958733	25182	4382.4	5.74617	2.67493e+06	0.736089		24575.6	21966.2	1.11879	23693.1	15712.4	1.50792	21556.7	8872.84	2.42952	31125.7	12056.9	2.58157	17640.4	277.524	63.5634	13243	13042	1.01542	12605.6	28743	23693.1	0.438562	0.824309	0.532037		17336.4	96.88	260045	32434	28743.4	53797.5	0.603142	0.00180083	4.83377	0.60289	95.23
Liaoning	2016	3.72716e+06	22038	0.0169124	87839	827.4	0.0106163	25104	4378	5.73413	3.23218e+06	0.867195		26039.7	23821	1.09314	23670	17110.7	1.38334	24995.9	9953.15	2.51136	32876.1	12880.7	2.55235	6436.33	255.919	25.1499	11467.3	8606.54	1.33239	9682	22038	23670	0.439332	1.07405	0.409041		16943.7	50.77	228202	22822	22037.9	58508.9	0.768844	0.000867732	3.9003	0.390061	93.27
Liaoning	2017	4298825	23942	0.0179552	88858	914.6	0.0097155	26495	4369	6.06432	3.85832e+06	0.897528		27835.4	25973.8	1.07167	24866	18322.2	1.35716	25379.4	10787.3	2.35272	34993.4	13746.8	2.54557	6444.75	231.991	27.7802	12307.2	9199.8	1.33776	10127.5	23942	24866	0.423001	1.03859	0.407283		17587.2	38.97	237971	27466	23942	63151.6	0.734574	0.000617087	3.76825	0.434922	99.05
Liaoning	2018	4.6008e+06	25315	0.0181742	95317.4	970	0.00982654	35149	4359	8.06355	4.74491e+06	1.03132		29701.4	28228	1.05219	25726.1	19853.1	1.29582	26447.9	11455	2.30884	37341.9	14656.3	2.54784	20093.6	333.74	60.2075	13257	10025.1	1.32238	16727.2	25315	25726.1	0.660761	1.01624	0.650203		20203.4	89.711	279396	32315.9	30494.1	67187.3	0.662536	0.00133524	4.15847	0.480983	99.5746
Liaoning	2019	5.0846e+06	30975	0.0164152	99879.8	995.881	0.0100293	40037	4438.17	9.02106	5.5759e+06	1.09663		28729.8	30732.8	0.934824	27100	21558.8	1.25702	27355	12030.2	2.27386	39777.2	16108.3	2.46936	21169.2	347.882	60.8517	13200.4	9531.24	1.38497	17590.8	30975	27100	0.567904	0.874899	0.649107		20784.8	89.3724	287327	33832.6	32065.5	71179.5	0.648199	0.00125559	4.03666	0.475314	99.4165
Liaoning	2020	5.34783e+06	32464.9	0.0164727	103897	1026.55	0.010121	34213.2	4451.09	7.68648	4.24349e+06	0.793499		30242.6	32189	0.939531	28474	20701	1.37548	28205.7	11527.4	2.44683	39726.2	15561	2.55293	22244.8	362.024	61.4456	14696.1	13893.1	1.0578	18454.5	32464.9	28474	0.568445	0.87707	0.648117		21366.3	89.0338	295259	35349.3	33637	74958.4	0.635201	0.00118778	3.93897	0.471586	113.165
Jilin	2000	133741	1820	0.00734841	24051	181.3	0.0132659	1650	2682	0.615213	71390	0.533793		3416.25	4266.5	0.800715	3381.27	2914	1.16035	4020.87	1553.35	2.58852	4810	2022.5	2.37824	570.756	32.7535	17.4258	622.18	800.28	0.777453	686.58	1820	3381.27	0.377242	1.85784	0.203054		4212.7	20.17	37386	1604	1820	1679.91	2.31467	0.0120066	22.2548	0.954813	16.0076
Jilin	2001	165428	2032.5	0.00813914	17913	139.4	0.0128501	1443	2691	0.536232	88543	0.535236		3761.34	4284.5	0.877895	3650.78	3138.8	1.16311	4337.22	1661.69	2.61013	5340.46	2182.22	2.44726	650.867	50.8364	12.8032	742.54	880.84	0.842991	790.99	2032.5	3650.78	0.389171	1.7962	0.216663		4484	19.0626	35574	1635	2032.48	1876.65	2.20617	0.0101578	18.9561	0.871233	18.06
Jilin	2002	264085	2243	0.0117737	19580	161.5	0.0121238	1507	2699	0.558355	82921	0.313994		4280.57	5089.5	0.84106	3869	3547.7	1.09057	4973.88	1680.2	2.96029	6260.16	2300.99	2.72064	750.7	62.34	12.042	821.58	978.37	0.839744	898.45	2243	3869	0.400557	1.72492	0.232218		4664	26.5	34783	1631	2242.96	2171.17	2.0794	0.0122054	16.0204	0.751208	16.1544
Jilin	2003	278001	2662.1	0.0104429	19480	115.7	0.0168366	1690	2704	0.625	87292.3	0.314		4767.79	5547	0.859526	4557	3888.6	1.17189	5492.1	1815.57	3.025	7005.17	2530.41	2.76839	872.9	71.0253	12.29	892.33	1143.39	0.780425	1102.87	2662.1	4557	0.414286	1.71181	0.242017		5202	27.2	82491	1736	2662.08	2662.27	1.95411	0.0102168	30.9852	0.652075	48.9356
Jilin	2004	355065	3122	0.011373	22156	179.2	0.0123638	2145	2709	0.791805	107900	0.303888		5420.5	6179	0.877246	5136	4395.3	1.16852	6069	1971	3.07915	7841	2999.62	2.614	1059.35	75.0457	14.1161	1017.94	1379.31	0.738007	1350.36	3122	5136	0.43253	1.6451	0.262921		5715.02	28.5	86923	2026	3122.01	3343.78	1.83056	0.00852329	25.9954	0.605901	52.5359
Jilin	2005	393039	3620.3	0.0108565	25642	176.9	0.0144952	2023	2716	0.744845	122261	0.311065		5977.31	6874	0.869553	5135	5035.4	1.01978	6794.71	2305.81	2.94678	8690.62	3263.99	2.66258	1581.26	103.083	15.3397	1413.83	1580.83	0.894359	1813.37	3620.3	5135	0.500889	1.41839	0.353139		6446.67	38.3	98005	2457	3620.27	3551.72	1.78072	0.0107835	27.5937	0.691778	40.1792
Jilin	2006	409212	4249.2	0.00963033	28456	166.3	0.0171112	2319	2723	0.851634	153666	0.375518		6708.1	7673	0.874247	5710	5634.4	1.01342	7352.64	2700.66	2.72253	9775.07	3641.13	2.68463	2366.06	98.1546	24.1055	1687.07	1915.29	0.880843	2874.27	4249.2	5710	0.676426	1.34378	0.503375		6937.21	40.9	97166	2802	4249.23	4752.72	1.63258	0.0086056	20.4443	0.589557	17.81
Jilin	2007	508658	5226.1	0.00973303	32509.4	177.1	0.0183565	2855	2730	1.04579	174845	0.343739		7737.71	8963	0.863295	6675	6591.9	1.01261	8560.3	3065.44	2.79252	11285.5	4191.34	2.69258	3340.19	119.445	27.9643	2025.44	2475.45	0.818211	3880.04	5226.1	6675	0.742435	1.27724	0.581279		7311.88	39.9	97857	3113	5226.08	6486.01	1.39911	0.0061517	15.0874	0.479956	38.17
Jilin	2008	528364	6424.1	0.00822471	31730.9	216	0.0146902	2984	2734	1.09144	196066	0.371081		8881.09	10271	0.864677	7591	7547.7	1.00574	9729.05	3101.65	3.13673	12829.5	4932.74	2.60088	4592.71	133.297	34.4546	2442.73	3064.63	0.797072	5415.27	6424.1	7591	0.842962	1.18164	0.71338		8367.42	37.7	107781	3415	6424.06	8406.85	1.30251	0.00448444	12.8206	0.406216	32.61
Jilin	2009	813602	7203.2	0.011295	39393.2	246	0.0160135	3275	2740	1.19526	197598	0.242869		9636.09	11164	0.86314	8410	8376.6	1.00399	10914.4	3902.9	2.79649	14006.3	5265.91	2.6598	5958.95	164.407	36.2451	2756.26	3541.92	0.778182	6074.5	7203.2	8410	0.843306	1.16754	0.722295		8588.91	36.3	109714	3940.5	7203.2	10026.5	1.19237	0.00362039	10.9423	0.393007	38.39
Jilin	2010	758005	8577.1	0.00883754	45313.1	309.2	0.0146549	4343	2747	1.581	188090	0.248138		10824.5	12514	0.864988	9141	9378.3	0.974697	11679	4147.36	2.81602	15411.5	6237.44	2.4708	7395.23	174.766	42.315	3111.12	4506.31	0.690392	7192.1	8577.1	9141	0.838524	1.06574	0.786796		9582.66	35.7	114431	4642	8577.1	13098.4	1.11724	0.00272553	8.73629	0.354396	44.51
Jilin	2011	891337	10531	0.00846394	44814.6	363.7	0.0123219	4920	2749	1.78974	262614	0.29463		12653.3	14551	0.86958	10810.8	10819.6	0.999184	13010.6	4891.64	2.65977	17796.6	7509.95	2.36973	7226.65	215.061	33.6029	3679.91	5611.48	0.655782	8206.9	10531	10810.8	0.779309	1.02657	0.759141		11035	41.32	116162	5378.59	10530.7	16917.6	1.04789	0.00244243	6.86634	0.317928	49.21
Jilin	2012	1.09801e+06	10932	0.010044	49960.7	407	0.0122754	5930	2750	2.15636	251180	0.228759		14403.1	16510	0.872387	12276.3	12053.7	1.01846	14613.5	6186.2	2.36227	20208	8598.17	2.35027	9262.23	249.303	37.1525	4150.36	6376.77	0.650856	9136.2	10932	12276.3	0.83573	1.12297	0.744217		11083	40.35	119509	4730.89	10931.8	14496.6	1.01383	0.00278341	8.24392	0.326344	45.79
Jilin	2013	1.19688e+06	12982	0.00921955	48007.6	473.1	0.0101475	6219	2751	2.26063	347167	0.29006		15998.1	18310.8	0.8737	13676	13220.4	1.03446	15940.7	7523.4	2.11882	21331.1	9780.7	2.18094	9725.76	253.501	38.3657	4613.89	6858.23	0.672752	9708.1	12982	13676	0.747812	1.05346	0.709864		10413.7	38.15	117703	4591.13	12981.5	16277.3	0.802199	0.00234376	7.23112	0.282057	60.85
Jilin	2014	1307243	13804	0.00947003	49774	512.4	0.0097139	6696	2752	2.43314	285756	0.218594		17520.4	20167.1	0.86876	13663	14491.4	0.942835	17156.1	8139.8	2.10768	23217.8	10780.1	2.15376	11107.9	231.7	47.9409	4992.54	7286.59	0.685168	10330.1	13804	13663	0.748341	0.989786	0.756064		10379.3	37.23	122171	4944.11	13803.8	18110.7	0.751919	0.0020557	6.74581	0.272995	61.9
Jilin	2015	1.41409e+06	14274	0.00990675	49275.8	580.4	0.00848997	8878	2753.32	3.22447	264697	0.187186		18683.7	21966.2	0.850566	14630	15712.4	0.93111	17972.6	8783.31	2.04622	24900.9	11326.2	2.19852	12508.6	196.694	63.5943	5461.14	7005.71	0.779527	10965.4	14274	14630	0.768208	1.02494	0.749516		9805.31	36.29	126908	5385	14274.1	19963	0.68693	0.00181786	6.35715	0.269748	84.7
Jilin	2016	1396668	14866	0.00939505	48252.4	615.1	0.00784464	9995	2733	3.65715	1.1642e+06	0.833554		19967	23821	0.83821	13786	17110.7	0.805693	19166.4	9521.43	2.01297	26530.4	12122.9	2.18845	13773.2	150.027	91.8048	6273.33	7004.95	0.895557	10152.9	14866	13786	0.682961	0.927351	0.736465		9416.84	18.81	97073	4006	14866.2	21812.6	0.63344	0.000862347	4.45033	0.183656	86.3
Jilin	2017	1280073	15289	0.00837251	45530	726.9	0.00626359	11090	2717	4.08171	2.1992e+06	1.71803		21368.3	25973.8	0.822688	15083	18322.2	0.823211	20051.2	10279.4	1.95062	28318.7	12950.4	2.18671	13130.9	152.983	85.8326	6850.66	6998.51	0.978874	9980.1	15289	15083	0.652763	0.986526	0.661679		9354.54	16.61	121464	5143	15288.9	23636.7	0.611852	0.00070272	5.13878	0.217585	71.78
Jilin	2018	1.15026e+06	15075	0.00763022	36375.7	768.2	0.00473519	13885	2704	5.13499	3.41946e+06	2.97278		22798.4	28228	0.807651	16100.8	19853.1	0.810994	22393.7	10826.2	2.06847	30171.9	13748.2	2.19461	14170.1	243.321	58.2361	7503.02	6410.85	1.17036	12395.7	15075	16100.8	0.822266	1.06804	0.76988		11743.1	34.7407	140435	5831.76	16422.7	25273.6	0.71505	0.00137458	5.55658	0.230745	87.2283
Jilin	2019	1.48383e+06	17050	0.0087028	42322.9	693.526	0.00610257	15579	2750.52	5.66401	4.74133e+06	3.19534		22604.4	30732.8	0.735511	16876.4	21558.8	0.782806	23394.3	11456.6	2.04199	32299.2	14936	2.16251	15042.5	254.113	59.1962	6304.68	4134.82	1.52478	13112.4	17050	16876.4	0.769056	0.989818	0.776967		12142.9	35.0117	145141	6076.15	17333.5	26797.9	0.700544	0.00130651	5.41613	0.22674	90.2426
Jilin	2020	1.59297e+06	17939.5	0.00887967	53467.3	728.587	0.00733849	12525.6	2753.03	4.54976	2.26942e+06	1.42465		23734.2	32189	0.73734	17652	20701	0.852712	23266.6	11240.5	2.0699	32106.9	14640	2.19309	15914.9	264.904	60.0781	7311.92	7943.7	0.920468	13829.2	17939.5	17652	0.770878	0.983976	0.783431		12542.8	35.2827	149847	6320.55	18244.4	28265.1	0.687487	0.00124828	5.30147	0.223616	88.3659
Heilongjiang	2000	149414	3255	0.00459029	25634	297.8	0.00860779	2252	3807	0.591542	152382	1.01986		3530.55	4266.5	0.827505	3669	2914	1.25909	3824.44	1540.35	2.48284	4912.88	2148.22	2.28695	790.647	41.9929	18.8281	1027.45	1868.55	0.549865	993.54	3255	3669	0.305235	1.12719	0.270793		5815.15	22.17	52644	2694	3255	2460.88	1.78653	0.00900897	21.3923	1.09473	13.6213
Heilongjiang	2001	201389	3561	0.00565541	32219	299.3	0.0107648	1870	3811	0.490685	111035	0.551346		3853.07	4284.5	0.899306	4028.98	3138.8	1.28361	4192.36	1604.53	2.61283	5425.87	2280.28	2.37948	903.545	60.0356	15.0502	1152.96	1998.74	0.576843	1130.54	3561	4028.98	0.317478	1.13142	0.280602		5537	21.895	49444	2925	3561	2365.44	1.5549	0.00925621	20.9027	1.23656	16.4698
Heilongjiang	2002	232880	3902	0.00596822	34198	286.7	0.0119281	2083	3813	0.546289	120110	0.515759		4252.9	5089.5	0.835622	4337	3547.7	1.22248	4462.08	1674.2	2.6652	6100.56	2405.24	2.53636	958.7	71.34	13.4385	1266.01	2169.15	0.583643	1322.37	3902	4337	0.338895	1.11148	0.304904		5543	28.7	47983	3086	3902	2487.63	1.42055	0.0115371	19.2886	1.24054	18.415
Heilongjiang	2003	326765	4433	0.00737119	34635	281.7	0.012295	2794	3815	0.732372	121165	0.370803		4593.92	5547	0.828181	4645	3888.6	1.19452	5015.19	1661.7	3.01811	6678.9	2508.94	2.66204	1069.5	78.9775	13.5418	1396.75	2532.45	0.551541	1307.86	4433	4645	0.295028	1.04782	0.281563		6490	35.6	118747	3097	4433	2909.98	1.46402	0.0122338	40.8068	1.06427	27.483
Heilongjiang	2004	353502	5303	0.00666608	39233	231.7	0.0169327	2809	3817	0.735918	125715	0.355628		5238	6179	0.84771	5132	4395.3	1.16761	5568	1837	3.03103	7417	3005.18	2.46807	1316.97	93.3771	14.1038	1559.92	3155.33	0.494374	1664.85	5303	5132	0.313945	0.967754	0.324406		7347.39	37.3	114340	3170	5303	3718.77	1.38552	0.0100302	30.7467	0.852432	25.9677
Heilongjiang	2005	489073	5510	0.0088761	44203	250.8	0.0176248	2906	3820	0.760733	142585	0.29154		5747	6874	0.836049	4822	5035.4	0.95762	6178.01	2544.65	2.42784	8272.51	3221.27	2.56809	1581.22	140.787	11.2312	1855.22	2971.68	0.6243	1958.7	5510	4822	0.355481	0.875136	0.406201		8523.62	50.8	114041	3210	5510	3955.7	1.54694	0.0128422	28.8295	0.811487	32.2677
Heilongjiang	2006	570294	6216.8	0.00917343	45068	258.8	0.0174142	3622	3823	0.947423	156934	0.27518		6367	7673	0.829793	5141	5634.4	0.912431	6655.43	2618.19	2.542	9182.31	3552.43	2.5848	2040.41	182.179	11.2	2086	3365.31	0.619854	2334.84	6216.8	5141	0.375569	0.826953	0.454161		9029.89	51.8	115658	3914	6216.8	5440.17	1.4525	0.00952176	21.26	0.719463	23.34
Heilongjiang	2007	660437	7077.2	0.0093319	48204.6	279.7	0.0172344	4303	3824	1.12526	350209	0.530268		7188.5	8963	0.802019	5986	6591.9	0.908084	7519.28	3117.44	2.412	10245.3	4132.29	2.47932	2591.69	227.053	11.4145	2454.04	3695.58	0.664047	3036.93	7077.2	5986	0.429115	0.845815	0.507339		9857.02	51.5	108972	4130	7077.2	6143.17	1.39279	0.00838329	17.7387	0.672291	22.97
Heilongjiang	2008	866999	8314.4	0.0104277	50716.8	312.7	0.016219	4574	3825	1.19582	412565	0.475854		8218.5	10271	0.800166	7039	7547.7	0.932602	8622.97	3492.99	2.46865	11581.3	4855.59	2.38514	3354.82	283.386	11.8384	2855	4365.9	0.653932	3849.13	8314.4	7039	0.462947	0.846603	0.546829		11203.9	50.6	110996	4472	8314.4	7624.54	1.34753	0.00663647	14.5577	0.586527	26.42
Heilongjiang	2009	1091704	8587	0.0127135	54158.5	331.7	0.0163276	5079	3826	1.3275	488550	0.447511		8886.5	11164	0.795996	7737	8376.6	0.923644	9629.6	4241.27	2.27045	12566	5206.76	2.4134	4695.74	316.547	14.8343	3371.95	4060.72	0.830382	5027.8	8587	7737	0.585513	0.901013	0.649838		11050.1	49	107699	5274.7	8587	7301.6	1.28684	0.00671086	14.7501	0.722403	29.86
Heilongjiang	2010	1.23043e+06	10369	0.0118665	61854.3	393.9	0.015703	6780	3833	1.76885	529123	0.43003		10034	12514	0.801822	8906	9378.3	0.949639	10683.9	4391.17	2.43305	13856.5	6210.72	2.23106	6292.67	316.71	19.8689	3861.59	5204.11	0.742027	5630.8	10369	8906	0.543042	0.858906	0.632248		12219.1	49	118575	5405	10368.6	9535.15	1.17847	0.00513888	12.4356	0.56685	40.36
Heilongjiang	2011	1.28779e+06	12504	0.010299	66599	442.7	0.0150438	12236	3834	3.19144	620682	0.481975		11643.5	14551	0.800186	10633.7	10819.6	0.982817	12054.2	5024.72	2.39898	15696.2	7590.68	2.06782	7157.92	317.465	22.5471	4549.97	6330.53	0.718734	6887.5	12504	10633.7	0.550824	0.850423	0.647706		13200	52.19	150661	6016.68	12503.8	11514.6	1.05568	0.00453252	13.0844	0.522528	43.69
Heilongjiang	2012	1.45959e+06	13692	0.0106602	65117.7	504.2	0.0129151	20268	3834	5.28638	1.00447e+06	0.68819		13182	16510	0.798425	11600.8	12053.7	0.962425	12983.6	5718	2.27065	17759.8	8603.85	2.06417	9375.44	319.301	29.3624	5540.31	6037.61	0.917633	8143.7	13692	11600.8	0.594778	0.847267	0.701996		13965	51.43	162589	6312.55	13691.6	10685.4	1.01997	0.00481311	15.216	0.590764	47.58
Heilongjiang	2013	1.64784e+06	14546	0.0113285	62659.5	531.3	0.0117936	19819	3835	5.16793	1.01775e+06	0.617625		15903.4	18310.8	0.86853	12978	13220.4	0.981663	15704.1	7191.7	2.18364	20848.4	9369	2.22525	11121.3	331.797	33.5183	5947.92	5918.22	1.00502	9432.3	14546	12978	0.648446	0.892204	0.726791		13266.8	48.91	153090	6094.49	14546.3	11793.9	0.91204	0.00414708	12.9805	0.516752	54.41
Heilongjiang	2014	1613469	15132	0.0106626	62648	472.5	0.0132588	15412	3833	4.02087	1.20278e+06	0.745459		17404.4	20167.1	0.863008	15215	14491.4	1.04993	16466.6	7830	2.10301	22609	10453.2	2.16288	9537.9	291.1	32.765	6883.61	5544.41	1.24154	9441.5	15132	15215	0.623943	1.00549	0.620539		13595.5	47.22	149644	6312.27	15132.2	12877.7	0.89845	0.0036668	11.6204	0.49017	58.9
Heilongjiang	2015	1.57668e+06	15148	0.0104085	56597.6	303.3	0.0186606	18943	3811.7	4.9697	1.27264e+06	0.807164		18592.7	21966.2	0.846421	16443.3	15712.4	1.04652	17152.1	8391.48	2.04399	24202.6	11095.2	2.18136	9884.28	298.662	33.0952	7652.09	4798.08	1.59482	9765.3	15148	16443.3	0.644659	1.08551	0.593877		13432.9	45.63	148595	7495	15147.5	13920.2	0.886803	0.00327797	10.6748	0.538426	78.24
Heilongjiang	2016	1.52505e+06	15386	0.00991192	54942.4	362.5	0.0151565	18046	3799	4.7502	1.25809e+06	0.824952		19838.5	23821	0.832816	17393	17110.7	1.0165	18145.2	9423.83	1.92546	25736.4	11831.9	2.17517	10432.6	215.795	48.3447	8314.94	4400.69	1.88946	9360.3	15386	17393	0.608365	1.13044	0.538165		14034.4	33.82	138335	6940	15386.1	14927.5	0.912147	0.00226561	9.26711	0.464913	80.62
Heilongjiang	2017	1465898	16200	0.00904875	47406	403	0.0117633	18221	3788.7	4.8093	1.46712e+06	1.00083		21205.8	25973.8	0.81643	18859	18322.2	1.0293	19269.8	10523.9	1.83105	27446	12664.8	2.16711	11079.7	212.327	52.1821	8876.83	4060.6	2.18609	9735	16200	18859	0.600926	1.16414	0.516199		14469	29.37	138121	7070	16199.9	15941.7	0.893153	0.00184234	8.66414	0.443491	82.73
Heilongjiang	2018	1.34987e+06	16362	0.00825005	37154.7	459.2	0.00809118	19435	3773	5.15107	1.6592e+06	1.22915		22725.8	28228	0.805079	17841.8	19853.1	0.898691	21035.5	11416.8	1.8425	29191.3	13803.7	2.11475	12172.3	357.071	34.0894	9329.72	4030.94	2.31453	11098.1	16362	17841.8	0.678282	1.09044	0.622024		16108.5	49.4141	168864	7715.56	17664.7	16834.7	0.911906	0.00293525	10.0307	0.458313	86.9429
Heilongjiang	2019	1.46553e+06	18261	0.00802545	44394.3	465.304	0.00954093	19989	3809.93	5.24655	2.32882e+06	1.58907		22149.4	30732.8	0.720708	18757.6	21558.8	0.870063	22164.9	12494.9	1.77392	30944.6	14982.1	2.06544	12902.8	372.442	34.6439	6815.03	3615.21	1.8851	11734	18261	18757.6	0.64257	1.02719	0.62556		16701.4	50.189	174358	8015.34	18535	17795.4	0.90107	0.00282033	9.79791	0.450415	95.4858
Heilongjiang	2020	1.88705e+06	19110.7	0.00987432	60402.2	476.552	0.0126748	22576.3	3809.23	5.92674	1.79112e+06	0.949162		23267.5	32189	0.72284	19673.3	20701	0.950352	22021.4	11479.3	1.91836	30637	14426.5	2.12365	13633.3	387.813	35.1544	9182.31	5571.21	1.64817	12369.9	19110.7	19673.3	0.647276	1.02944	0.628766		17294.2	50.964	179852	8315.11	19405.4	18707.6	0.891206	0.00272424	9.61383	0.444477	89.7085
Shanghai	2000	737779	4551.2	0.0162106	59501	175.4	0.033923	4050	1609	2.51709	738952	1.00159		8657.19	4266.5	2.02911	11546	2914	3.96226	8868.19	4137.61	2.14331	11718	5596.37	2.09386	1859.02	10.3575	179.486	2304.27	2163.68	1.06498	2117.94	4551.2	11546	0.465359	2.53692	0.183435		4496.08	32.68	72446	1355	4551.15	6204.52	0.9879	0.00526713	11.6763	0.218389	6.314
Shanghai	2001	880804	5210.1	0.0169057	51965	225.1	0.0230853	5371	1668	3.22002	1061603	1.20527		9377.17	4284.5	2.18863	12562	3138.8	4.00217	9336.1	4753.23	1.96416	12883.5	5870.87	2.19447	1994.12	10.52	189.555	2509.81	2355.53	1.0655	2294.46	5210.1	12562	0.440387	2.41109	0.182651		4610	30.0061	68012	1605	5210.12	7003.9	0.884816	0.0042842	9.71059	0.229158	8.563
Shanghai	2002	1102663	5741	0.0192068	54749	281.1	0.0194767	6695	1713	3.90835	1202170	1.09024		9736.67	5089.5	1.91309	14295	3547.7	4.02937	10464	5301.82	1.97366	13249.8	6223.55	2.12898	2012.3	6.87	292.911	2755.83	2564.69	1.07453	2409.39	5741	14295	0.419681	2.48998	0.168548		4737	44.7	64857	1595	5741.03	7740.56	0.825113	0.00577478	8.37885	0.206057	9.336
Shanghai	2003	1289187	6694.2	0.0192583	56211	349.5	0.0160833	16671	1766	9.43998	1.42779e+06	1.10751		10760.7	5547	1.93991	15866	3888.6	4.08013	11040	5669.57	1.94724	14867.5	6653.92	2.2344	2245.5	6.4903	345.978	3029.45	3130.72	0.967653	2957.2	6694.2	15866	0.441756	2.37011	0.186386		5018	45	190997	1659	6694.23	10342.8	0.749601	0.00435084	18.4666	0.160401	11.8401
Shanghai	2004	1711168	8072.8	0.0211967	59089	438.3	0.0134814	10625	1835	5.79019	1.71696e+06	1.00339		12010	6179	1.94368	18382	4395.3	4.18219	12631	6329	1.99573	16683	7066.33	2.36091	2862.95	6.4903	441.112	3565.34	3788.22	0.941165	3607.1	8072.8	18382	0.446821	2.27703	0.19623		5144.32	47.4	193325	1811	8072.83	13968.1	0.637239	0.00339344	13.8405	0.129652	20.2165
Shanghai	2005	2083538	9164.1	0.0227359	67048	500.1	0.0134069	12603	1890	6.66825	2.31733e+06	1.11221		13493.5	6874	1.96298	18396	5035.4	3.65333	13773.4	7277.94	1.89249	18645	8247.77	2.26061	3198.57	7.0808	451.725	4620.92	4452.92	1.03773	4186.86	9164.1	18396	0.456876	2.0074	0.227596		5305.75	51.3	199710	1964	9164.1	14594.1	0.578971	0.00351511	13.6843	0.134574	35.7304
Shanghai	2006	2588386	10366	0.02497	80201	508	0.0157876	16602	1964	8.45316	3.0951e+06	1.19576		14940.5	7673	1.94715	20944	5634.4	3.71717	14761.8	8006	1.84384	20667.9	9138.65	2.26159	3497.48	5.9594	586.884	5244.2	5028.37	1.04292	4762.86	10366	20944	0.459469	2.02045	0.227409		5141.54	50.8	223755	2063	10366.4	18573.1	0.495983	0.00273513	12.0472	0.111074	57.91
Shanghai	2007	3.07457e+06	12001	0.0256193	90144.9	512.4	0.0175927	24481	2064	11.8609	3.54888e+06	1.15427		16922.5	8963	1.88804	24260	6591.9	3.68027	17255.4	8844.88	1.95089	23622.7	10144.6	2.3286	4045.1	5.2147	775.711	6408.5	5678.51	1.12855	5568.49	12001	24260	0.464002	2.0215	0.229534		5223.15	49.7	226615	2165	12001.2	22259.9	0.43522	0.00223271	10.1804	0.0972599	79.16
Shanghai	2008	3.55387e+06	13698	0.0259444	95129.5	550.3	0.0172868	24468	2141	11.4283	3.86169e+06	1.08662		19030	10271	1.85279	27343	7547.7	3.62269	19397.9	8962.24	2.1644	26674.9	11440.3	2.33167	4404.95	3.2031	1375.21	7350.43	6235.92	1.17872	6100.52	13698	27343	0.445358	1.99613	0.223111		5463.91	44.6	223751	2347	13698.1	25120.9	0.398879	0.00177541	8.90696	0.0934281	74.38
Shanghai	2009	4.23377e+06	14901	0.0284127	132859	589	0.0225568	34913	2210	15.7977	4.35411e+06	1.02842		20581	11164	1.84351	29572	8376.6	3.53031	20992.3	9804.37	2.14112	28837.8	12482.9	2.31018	4618.91	1.5317	3015.54	8930.85	6001.78	1.48803	6766	14901	29572	0.454063	1.98456	0.228798		5305.17	37.9	230013	2254.6	14900.9	24091.3	0.35603	0.00157318	9.54757	0.0935858	78.77
Shanghai	2010	4.81703e+06	16872	0.0285504	134952	616.2	0.0219007	48215	2303	20.9357	4.31437e+06	0.89565		22792	12514	1.82132	32271	9378.3	3.44103	23200.4	10210.5	2.27222	31838.1	13978	2.27773	4630.47	2.0329	2277.77	9833.51	7218.32	1.3623	7407.8	16872	32271	0.439059	1.9127	0.22955		5875.52	35.8	248250	2448	16872.4	30114.4	0.348232	0.0011888	8.24356	0.08129	81.86
Shanghai	2011	5.97713e+06	19196	0.0311374	148500	660.7	0.0224762	47960	2347	20.4346	4.80749e+06	0.804314		25937	14551	1.78249	35438.9	10819.6	3.27544	25102.1	10834.1	2.31696	36230.5	16053.8	2.25682	4959.93	2.1475	2309.63	11142.9	7927.89	1.40553	7729.1	19196	35438.9	0.402641	1.84616	0.218096		6142	24.01	214155	2442.2	19195.7	32445.2	0.319968	0.000740018	6.60052	0.0752717	61.04
Shanghai	2012	6.79464e+06	20101	0.0338025	153361	712	0.0215395	51508	2380	21.642	5.18747e+06	0.763466		28794.5	16510	1.74406	36892.9	12053.7	3.06071	26253.5	11971.5	2.193	40188.3	17803.7	2.2573	5114.64	2.9804	1716.09	12199.1	7854.77	1.55309	7674.8	20101	36892.9	0.381812	1.83537	0.208029		5703	22.82	219244	2198.81	20101.3	33928.6	0.283713	0.000672589	6.46193	0.064807	83.59
Shanghai	2013	7.76785e+06	21602	0.0359589	165755	781.4	0.0212126	48680	2415	20.1573	5.3168e+06	0.684463		42173.6	18310.8	2.30322	39223	13220.4	2.96685	21447.2	13016.2	1.64773	44878.3	19208.3	2.3364	5644.13	3.6599	1542.15	13445.1	8027.77	1.67482	8358.8	21602	39223	0.386946	1.81571	0.21311		5681.19	21.58	222963	2054.49	21602.1	36897	0.262992	0.000584872	6.04285	0.0556818	90.58
Shanghai	2014	8619549	23561	0.036584	168173	924.4	0.0181927	50488	2426	20.8112	5.92448e+06	0.687331		45965.8	20167.1	2.27925	43007	14491.4	2.96776	35182.4	14820.1	2.37397	48841.4	21191.6	2.30475	6013	3.5	1718	15275.7	8167.71	1.87026	8767.8	23561	43007	0.372132	1.82535	0.203869		4895.78	18.81	221160	1924.79	23560.9	39764.3	0.207792	0.000473038	5.56178	0.048405	100
Shanghai	2015	9.36144e+06	24965	0.0374983	171798	1083.7	0.0158529	60623	2415.27	25.0999	6.63784e+06	0.709062		49867.2	21966.2	2.27018	45815.7	15712.4	2.91589	36946.1	16152.3	2.28736	52961.9	23205.2	2.28233	6349.39	3.311	1917.66	17022.6	7991	2.13023	9550.8	24965	45815.7	0.382568	1.8352	0.208461		4728.13	17.08	224147	1868	24965	42384.8	0.18939	0.000402975	5.28839	0.0440724	100
Shanghai	2016	1.04932e+07	27466	0.0382043	183932	1194.2	0.0154021	64230	2420	26.5413	7.80986e+06	0.744279		54305.3	23821	2.27973	49617	17110.7	2.89976	39856.8	17070.8	2.33479	57691.7	25520.4	2.26061	6751.68	4.2078	1604.56	19662.9	8406.28	2.33907	11321.2	27466	49617	0.41219	1.80649	0.228172		4625.62	7.42	220759	1680	27466.2	44975.1	0.168412	0.00016498	4.90847	0.037354	100
Shanghai	2017	12052052	30134	0.0399949	183462	1344.3	0.0136474	72806	2418	30.11	8.10618e+06	0.672597		58988	25973.8	2.27106	53617	18322.2	2.92635	42304.3	18089.8	2.33858	62595.7	27825	2.24962	7240.95	5.6552	1280.41	21191.5	9330.67	2.27117	12193.1	30134	53617	0.404629	1.77929	0.227411		4577.84	1.85	211951	1630	30133.9	47741.5	0.151917	3.87503e-05	4.43955	0.0341422	100
Shanghai	2018	1.3592e+07	32680	0.0415913	188138	1470.8	0.0127915	92460	2424	38.1436	1.22519e+07	0.901401		64182.6	28228	2.27372	52873.3	19853.1	2.66322	46015.2	19964.7	2.30483	68033.6	30374.7	2.23981	7325.98	1.75133	4183.09	22843	9732.54	2.34707	11728.9	32680	52873.3	0.358902	1.61791	0.221831		5291.47	11.5893	266568	2131.97	29576.8	50153.4	0.178906	0.000231077	5.31505	0.042509	100
Shanghai	2019	1.52455e+07	31739	0.0480341	198646	1310.35	0.0151597	100587	2639.22	38.1124	1.42235e+07	0.932964		59239.2	30732.8	1.92755	55345.1	21558.8	2.56716	48271.6	22448.9	2.15029	73615.3	33195.2	2.21765	7644.25	1.40227	5451.32	27752.3	10299.2	2.69462	12298.2	31739	55345.1	0.387479	1.74376	0.222209		5306.52	9.39721	274300	2151.34	31086.1	52706.6	0.170704	0.000178293	5.20428	0.0408172	100
Shanghai	2020	1.35461e+07	33297.5	0.0406819	215156	1373.4	0.0156659	89115.4	2690.46	33.1227	1.07855e+07	0.796212		62381.4	32189	1.93797	57816.8	20701	2.79294	46226.2	20492.8	2.25573	69699.2	30785	2.26406	7962.53	1.05322	7560.18	23995.3	10801.2	2.22155	12867.5	33297.5	57816.8	0.386439	1.73637	0.222556		5321.56	7.20512	282032	2170.7	32595.3	55457.5	0.163262	0.000129921	5.08555	0.0391416	124.258
Jiangsu	2000	729995	8584.7	0.00850344	71057	516	0.0137707	6432	7327	0.877849	449568	0.615851		5197.66	4266.5	1.21825	3862.05	2914	1.32534	5323.18	2337.46	2.27734	6800.23	3595.09	1.89153	2296.38	273.594	8.39337	3115.67	4435.89	0.702377	3944.78	8584.7	3862.05	0.459513	0.449876	1.02142		8769.8	114.09	201923	3038	8584.68	10452.9	1.02156	0.0109147	19.3175	0.290638	69.8332
Jiangsu	2001	922703	9514.6	0.00969776	78839	592.2	0.0133129	6158	7359	0.836798	529165	0.573494		5579.9	4284.5	1.30235	4322	3138.8	1.37696	5532.74	2374.66	2.32991	7375.1	3784.71	1.94866	2590.68	232.52	11.1418	3522.02	4907.46	0.717687	4239.17	9514.6	4322	0.445544	0.454249	0.980835		8963	108.758	271029	3553	9514.6	11747.8	0.942026	0.00925775	23.0706	0.302439	74.1073
Jiangsu	2002	1172582	10970	0.010689	90574	650.2	0.0139302	7595	7406	1.02552	594873	0.507319		6078.72	5089.5	1.19436	4704	3547.7	1.32593	6042.6	2620.29	2.30608	8177.64	3979.79	2.05479	2515.3	222.5	11.3047	3961.65	5550.98	0.713685	4808.67	10970	4704	0.438347	0.428806	1.02225		9663	112	262715	3796	10970.3	13865.9	0.880833	0.00807739	18.9469	0.273766	73.3587
Jiangsu	2003	1504625	12452	0.0120834	98054	674.2	0.0145438	9840	7458	1.31939	765163	0.508541		6750.86	5547	1.21703	5274	3888.6	1.35627	6708.58	2704.37	2.48064	9262.46	4239.26	2.18492	4011.6	191.048	20.9978	4567.37	6787.11	0.672948	6182.38	12452	5274	0.496497	0.423546	1.17224		10849	124.1	420070	3894	12451.8	18036.7	0.871283	0.0068804	23.2897	0.215893	89.7327
Jiangsu	2004	2139777	15512	0.0137943	103295	811.9	0.0127226	11330	7523	1.50605	897855	0.419602		7618	6179	1.23289	6159	4395.3	1.40127	7332	2993	2.44972	10482	4753.85	2.20495	5008.21	170.755	29.3297	5371.68	8716.11	0.616293	8026.08	15512	6159	0.517411	0.397047	1.30315		13272.1	124	466111	4673	15512.4	26682.4	0.855582	0.00464726	17.4689	0.175134	90.9502
Jiangsu	2005	2698292	18272	0.0147674	128028	1118.4	0.0114474	13580	7588	1.78967	1.0083e+06	0.373679		8797.5	6874	1.27982	7163	5035.4	1.42253	8621.82	3567.11	2.41703	12318.6	5276.29	2.3347	6218.89	218.921	28.407	6489.14	10355	0.626665	9313.16	18272	7163	0.509696	0.392021	1.30018		17159.4	137.3	519425	5757	18272.1	29476.7	0.939101	0.00465792	17.6216	0.195307	82.9025
Jiangsu	2006	3460695	21548	0.0160604	138876	1219.2	0.0113907	19352	7656	2.52769	688297	0.19889		9948.5	7673	1.29656	8302	5634.4	1.47345	9628.59	4135.21	2.32844	14084.3	5813.23	2.42279	7479.6	251.836	29.7003	7849.23	12250.8	0.64071	10673.9	21548	8302	0.495353	0.385279	1.2857		18691.8	130.3	515549	7195	21548.4	41410.4	0.867435	0.00314655	12.4497	0.173749	83.77
Jiangsu	2007	4.30199e+06	25560	0.0168309	160482	1373.6	0.0116833	31770	7723	4.11369	784173	0.182282		11469.5	8963	1.27965	9659	6591.9	1.46528	10715.1	4786.15	2.23878	16378	6561.01	2.49626	9161.37	311.982	29.3651	9618.52	14306.4	0.672323	12371.2	25560	9659	0.484007	0.377895	1.2808		20236.5	121.9	505598	7354	25560.1	53316.4	0.791724	0.00228635	9.48298	0.137931	86.91
Jiangsu	2008	5.80912e+06	30313	0.0191638	195333	1631.8	0.0119704	44438	7762	5.72507	940246	0.161857		12968.5	10271	1.26263	11013	7547.7	1.45912	11977.5	4855.25	2.46693	18679.5	7356.47	2.5392	11609.7	303.184	38.2926	11548.8	16663.8	0.693047	15697.5	30313	11013	0.517847	0.363309	1.42536		20736.7	113.1	509701	7724	30312.6	67798.7	0.684095	0.00166817	7.51786	0.113926	90.84
Jiangsu	2009	7019529	34061	0.0206087	273273	1776.6	0.0153818	87286	7810	11.1762	1.08218e+06	0.154168		14278	11164	1.27893	11993	8376.6	1.43173	13153	5804.45	2.26602	20551.7	8003.54	2.56783	14266.8	351.256	40.6165	13629.1	18566.4	0.734073	17571.9	34061	11993	0.515895	0.352104	1.46518		21003	107.4	517459	8027.8	34061.2	73200	0.616626	0.00146721	7.06911	0.109669	90.98
Jiangsu	2010	8.57949e+06	40903	0.0209752	315831	2004.3	0.0157577	138382	7869	17.5857	2.49341e+06	0.290624		16031	12514	1.28105	14035	9378.3	1.49654	14357.5	6542.87	2.19437	22944.3	9118.24	2.5163	17416.5	377.714	46.1102	17131.5	21753.9	0.787511	21173.3	40903	14035	0.517647	0.343129	1.50861		23100.5	105	555500	9064	40903.3	92056.5	0.564758	0.0011406	6.03434	0.0984613	93.58
Jiangsu	2011	1.06551e+07	48604	0.0219223	342765	2125.1	0.0161294	199814	7899	25.2961	3.33432e+06	0.312931		18573	14551	1.27641	17166.5	10819.6	1.58661	16781.7	7709.07	2.17688	26340.7	10805	2.43784	26313.5	379.163	69.3988	20842.2	25203.3	0.826964	25049.1	48604	17166.5	0.515371	0.353191	1.45919		27363.8	105.38	592774	10475.5	48604.3	107681	0.562992	0.000978634	5.50492	0.097283	93.77
Jiangsu	2012	12878616	54058	0.0238237	401920	2232.9	0.0179999	269944	7920	34.0838	4.00914e+06	0.311302		20939.5	16510	1.26829	19452.3	12053.7	1.6138	18825.3	9138.2	2.06007	29677	12202	2.43215	30473.7	380.496	80.0895	23518	27122	0.86712	27258.1	54058	19452.3	0.504238	0.359841	1.40128		27762	99.2	598211	10224.4	54058.2	103392	0.513557	0.000959453	5.78584	0.0988898	95.93
Jiangsu	2013	1.48745e+07	59162	0.0251419	466158	2543	0.018331	239645	7939	30.1858	5.27502e+06	0.354636		24775.5	18310.8	1.35306	23585	13220.4	1.78398	22262.3	10759	2.06918	31585.5	13521.3	2.33598	35982.5	390.807	92.0724	26421.6	29094	0.908146	28634.3	59162	23585	0.483998	0.398651	1.21409		27946.1	94.17	594359	10855.9	59161.8	115268	0.472367	0.000816966	5.15632	0.0941794	97.36
Jiangsu	2014	16528208	65088	0.0253936	498801	2615.4	0.0190717	200032	7960	25.1296	5.43159e+06	0.328625		27172.8	20167.1	1.34738	28316	14491.4	1.95399	23476.3	11820.3	1.9861	34346.3	14958.4	2.29612	41552.8	385.9	107.678	30599.5	30854.5	0.991735	29799.7	65088	28316	0.457837	0.435042	1.0524		26912.6	90.47	601158	10924.7	65088.3	127152	0.413478	0.000711509	4.72786	0.0859184	98.1
Jiangsu	2015	18012271	70116	0.0256892	520302	2791.1	0.0186415	250290	7976.3	31.3792	5.72918e+06	0.318071		29538.9	21966.2	1.34474	31682.4	15712.4	2.0164	24966	12882.5	1.93797	37173.5	16256.7	2.28666	45905.2	341.7	134.344	34085.9	32044.5	1.06371	30600.6	70116	31682.4	0.436428	0.451857	0.965854		27209.1	83.51	621303	10701	70116.4	138742	0.388057	0.000601908	4.47812	0.0771287	100
Jiangsu	2016	2.02687e+07	76086	0.0266392	543438	3114.1	0.0174509	231033	7999	28.8827	6.35642e+06	0.313607		32070.1	23821	1.3463	35875	17110.7	2.09664	26432.9	14428.2	1.83203	40151.6	17605.6	2.28061	49370.9	292.358	168.871	38691.6	34619.5	1.11762	33123.3	76086	35875	0.43534	0.471506	0.923298		28048.1	57.01	616624	11649	76086.2	149930	0.368636	0.000380243	4.11274	0.0776961	99.93
Jiangsu	2017	22600621	85901	0.0263101	560002	3394.1	0.0164993	227187	8029.3	28.2947	7.78422e+06	0.344425		35024.1	25973.8	1.34844	39796	18322.2	2.17202	27726.3	15611.5	1.77602	43621.8	19158	2.27695	53000.2	276.821	191.46	43169.7	38654.9	1.1168	37353.4	85901	39796	0.434842	0.463277	0.938622		26620	41.07	575196	12002	85900.9	161195	0.309892	0.000254784	3.56832	0.0744562	100
Jiangsu	2018	2.50443e+07	92595	0.0270471	560263	3604.2	0.0155447	306996	8051	38.1314	9.91447e+06	0.395878		38095.8	28228	1.34957	35192.9	19853.1	1.77266	29461.9	16567	1.77835	47200	20845.1	2.26432	50785.8	382.058	132.927	47205.2	41248.5	1.14441	37782.9	92595	35192.9	0.408045	0.380074	1.07359		32523.9	69.7607	697247	13217.3	82162.7	171206	0.395847	0.000407467	4.07256	0.0772012	100
Jiangsu	2019	27795165	88992	0.0312333	635279	3581.67	0.017737	314395	8170.93	38.4773	1.47152e+07	0.529416		36051.9	30732.8	1.17307	37246.2	21558.8	1.72765	31329.1	17715.9	1.76842	51056.1	22675.4	2.25161	53996.2	390.973	138.107	51064.7	44270.5	1.15347	39854.7	88992	37246.2	0.447845	0.418535	1.07003		33817	66.1755	718333	13784.6	86795.6	181098	0.389617	0.000365414	3.96655	0.0761169	100
Jiangsu	2020	2.55677e+07	93789.4	0.0272608	653678	3756.74	0.0174001	325709	8213	39.6578	9.64627e+06	0.377283		37915.4	32189	1.1779	39299.5	20701	1.89843	31465.8	16977.3	1.8534	49336.7	21272.4	2.31928	57206.5	399.888	143.056	47350	44146	1.07258	41926.4	93789.4	39299.5	0.447027	0.419019	1.06684		35110.1	62.5904	739419	14351.9	91428.5	190912	0.384017	0.000327849	3.87308	0.0751751	105.867
Zhejiang	2000	333538	6030	0.00553131	24991	572.9	0.00436219	7495	4680	1.6015	276275	0.828316		6766.41	4266.5	1.58594	4365.97	2914	1.49827	7020.22	3230.88	2.17285	9279.16	4253.67	2.18145	2124.06	225.886	9.40324	2188.71	3183.47	0.687523	2673.6	6030	4365.97	0.443383	0.724042	0.612372		5384.82	56.18	136433	1386	6030	6603.65	0.893005	0.00850742	20.6602	0.209884	68.5287
Zhejiang	2001	414138	6700	0.00618116	35919	624.4	0.00575256	8312	4729	1.75767	316652	0.764605		7523.51	4284.5	1.75598	4772	3138.8	1.52033	7952.39	3479.17	2.28571	10464.7	4582.34	2.2837	2643.37	191.574	13.7982	2593.25	3459.75	0.749548	2891.02	6700	4772	0.431496	0.712239	0.60583		5527	55.571	158113	1603	6700	7882.47	0.824925	0.00704995	20.0588	0.203363	70.8173
Zhejiang	2002	542865	7670	0.00707777	39973	679.6	0.00588184	10479	4776	2.1941	389438	0.717375		8327.98	5089.5	1.63631	5515	3547.7	1.55453	8713.08	3692.89	2.35942	11715.6	4940.36	2.37141	2429.3	201.49	12.0567	3120	3982	0.783526	3467.46	7670	5515	0.452081	0.719035	0.628733		6595	62.4	168048	1778	7670	9779.04	0.859844	0.00638099	17.1845	0.181817	72.1841
Zhejiang	2003	752256	9200	0.0081767	46580	782.3	0.00595424	14402	4857	2.9652	530353	0.705016		9284.28	5547	1.67375	6451	3888.6	1.65895	9712.89	4285.13	2.26665	13179.5	5389.04	2.44562	3198.5	211.388	15.1309	3726	4941	0.754098	4639.06	9200	6451	0.504246	0.701196	0.719123		7267	73.4	270262	1976	9200	12864.2	0.789891	0.00570574	21.0088	0.153604	84.851
Zhejiang	2004	1155471	11243	0.0102772	63100	830.1	0.00760149	15249	4925	3.09624	581465	0.503227		10321	6179	1.67034	6844	4395.3	1.55712	10636	4659	2.28289	14546	5944.06	2.44715	3998.77	211.388	18.9167	4382	6045	0.724897	5748.87	11243	6844	0.511329	0.608734	0.839987		8361.83	81.4	281326	2318	11243	18728	0.743737	0.00434644	15.0217	0.123772	85.8565
Zhejiang	2005	1632921	13365	0.0122179	80120	854.9	0.00937186	19056	4991	3.81807	386954	0.23697		11477	6874	1.66962	9701	5035.4	1.92656	12253.7	5432.95	2.25545	16293.8	6659.95	2.44653	4784.68	254.202	18.8223	5378.87	7166.15	0.750594	6448.72	13365	9701	0.482508	0.725851	0.664748		9680.8	86	313196	2514	13365	21227.2	0.72434	0.00405141	14.7545	0.118433	82.4013
Zhejiang	2006	2240315	15649	0.014316	102761	961.2	0.0106909	30968	5072	6.10568	399618	0.178376		12800	7673	1.66819	11161	5634.4	1.98087	13348.5	6057.16	2.20376	18265.1	7334.81	2.49019	5429.28	312.669	17.3643	6307.85	8509.57	0.741265	7297.05	15649	11161	0.466295	0.713209	0.653799		11334.4	85.9	330694	3096	15649	29129.9	0.724291	0.00294886	11.3524	0.106282	86.32
Zhejiang	2007	2.81603e+06	18638	0.0151091	129393	1150.4	0.0112477	42069	5155	8.16081	453474	0.161033		14419.5	8963	1.60878	12569	6591.9	1.90673	14091.2	6801.6	2.07175	20573.8	8265.15	2.48923	5996.93	328.302	18.2665	7645.96	10148.5	0.753412	8512	18638	12569	0.456701	0.674375	0.677222		13024.1	79.7	338101	3613	18638	36073.9	0.698794	0.00220935	9.37245	0.100155	87.35
Zhejiang	2008	3.44571e+06	21487	0.0160363	159589	1154.1	0.013828	52953	5212	10.1598	589189	0.170992		15992.5	10271	1.55705	13893	7547.7	1.84069	15158.3	7294.69	2.07799	22726.7	9257.93	2.45483	6551.1	396.346	16.5288	8811.17	11580.3	0.760874	10153.2	21487	13893	0.472529	0.646577	0.730816		13040.9	74.1	350377	3785	21486.9	40832.1	0.606925	0.00181475	8.58092	0.0926967	89.57
Zhejiang	2009	3.98837e+06	22832	0.0174683	185069	1228	0.0150707	79945	5276	15.1526	564581	0.141557		17309	11164	1.55043	15790	8376.6	1.88501	16683.5	7731.7	2.1578	24610.8	10007.3	2.45928	7454.33	434.721	17.1474	9918.78	11908.5	0.832917	10607.3	22832	15790	0.46458	0.691573	0.671773		13276.2	70.1	355422	3909.7	22832.4	41035.3	0.581461	0.00170829	8.66137	0.0952765	97.6
Zhejiang	2010	4.94235e+06	27227	0.0181524	223484	1339.1	0.0166891	114643	5447	21.047	603478	0.122103		19331	12514	1.54475	18097	9378.3	1.92967	17858.2	8928.89	2.00005	27359	11302.5	2.42061	8438.08	507.754	16.6184	12063.8	14297.9	0.843746	12950.5	27227	18097	0.475649	0.664671	0.715616		13949.9	67.8	394828	4268	27226.8	51394.2	0.512359	0.00131922	7.68235	0.0830444	98.3
Zhejiang	2011	5.98082e+06	32000	0.0186901	253686	1479.5	0.0171468	130190	5463	23.8312	718968	0.120212		22021	14551	1.51337	21346.3	10819.6	1.97293	20437.5	9792.5	2.08705	30970.7	13070.7	2.36948	13651.7	533.634	25.5824	14180.2	16555.6	0.856523	14743.6	32000	21346.3	0.460738	0.667072	0.690687		14776	66.2	420134	4445.75	32000.1	56410.5	0.461749	0.00117354	7.4478	0.0788107	96.43
Zhejiang	2012	7.22587e+06	34606	0.0208804	278110	1546.2	0.0179866	188463	5477	34.4099	813079	0.112523		24551	16510	1.48704	22844.7	12053.7	1.89525	21545.2	10652.7	2.02251	34550.3	14551.9	2.37428	17096	553.401	30.8926	15681.1	17316.3	0.905569	15460.7	34606	22844.7	0.446764	0.660138	0.676773		14374	62.58	420961	4461.42	34606.3	58528.2	0.415358	0.00106923	7.19244	0.0762268	98.97
Zhejiang	2013	8.17267e+06	37568	0.0217544	311042	1760.7	0.0176658	202350	5498	36.8043	814958	0.0997174		29775	18310.8	1.62609	24771	13220.4	1.87369	25253.5	12803.3	1.97242	37079.7	17493.9	2.11958	20194.1	588.035	34.3416	17337.2	18446.7	0.939857	17112.4	37568	24771	0.455505	0.659364	0.690824		14161.3	59.34	419120	4299.58	37568.5	64349.3	0.376945	0.000922154	6.5132	0.0668162	99.44
Zhejiang	2014	9078500	40154	0.0226092	338398	1970.8	0.0171706	188544	5508	34.2309	872527	0.0961092		32657.6	20167.1	1.61935	26885	14491.4	1.85524	27241.7	14497.8	1.87902	40392.7	19373.3	2.08497	23554.8	708	33.2695	19220.8	19175.1	1.00238	17827.3	40154	26885	0.443973	0.669547	0.663095		13824.4	57.4	418262	4541.72	40153.5	70021.8	0.344288	0.000819745	5.97331	0.0648615	100
Zhejiang	2015	10111792	42887	0.0235778	364710	2417.6	0.0150856	234983	5539	42.4234	980966	0.097012		35537.1	21966.2	1.61781	28711.5	15712.4	1.82732	28661.3	16107.7	1.77935	43714.5	21125	2.06932	26664.7	658.609	40.4864	21341.9	19711.7	1.0827	18879.3	42887	28711.5	0.44021	0.66947	0.657551		13826.1	53.78	433822	4486	42886.5	75420.8	0.322387	0.000713066	5.75202	0.0594796	99.22
Zhejiang	2016	1.13063e+07	46485	0.0243225	376552	2565.7	0.0146764	221456	5590	39.6165	1.98372e+06	0.175452		38529	23821	1.61744	30743	17110.7	1.79671	30067.7	17358.9	1.73212	47237.2	22866.1	2.06582	29571	705.07	41.9405	24091.6	21194.6	1.13668	21393.8	46485	30743	0.46023	0.661353	0.695892		13948.5	26.84	430851	4263	46485	80535.5	0.300064	0.000333269	5.34983	0.0529332	99.98
Zhejiang	2017	12663398	51768	0.0244618	398091	2695.8	0.0147671	213805	5657	37.7948	3.24731e+06	0.256433		42045.7	25973.8	1.61877	33851	18322.2	1.84755	31924.2	18093.4	1.76442	51260.7	24955.8	2.05406	31126	570.038	54.6034	27602.3	22232.1	1.24155	22764.5	51768	33851	0.439741	0.653898	0.672491		14262	19.05	453936	4485	51768.3	85755.5	0.275498	0.000222143	5.29338	0.0522999	100
Zhejiang	2018	1.44569e+07	56197	0.0257254	458038	2643.1	0.0173296	284621	5737	49.6115	5.90664e+06	0.408569		45839.8	28228	1.62391	33630.7	19853.1	1.69397	34597.9	19706.8	1.75563	55574.3	27302.4	2.03551	28774.6	736.748	39.0562	30724.3	23505.9	1.30709	22886.6	56197	33630.7	0.407257	0.598442	0.680528		16857.4	45.0616	507065	5326.27	50898.7	90436.1	0.331194	0.00049827	5.60688	0.0588954	100
Zhejiang	2019	1.6698e+07	54767	0.0304891	534724	2665.12	0.0200638	285342	5833.39	48.9153	8.88008e+06	0.531806		42964.1	30732.8	1.39799	35426.2	21558.8	1.64323	37507.9	21351.7	1.75667	60182.3	29875.8	2.01442	30546.7	769.899	39.6762	33687.8	26566.6	1.26805	24105.3	54767	35426.2	0.440142	0.646854	0.680436		17423.6	43.1515	524804	5528.87	53651.1	95420.3	0.324756	0.000452225	5.49992	0.0579423	100
Zhejiang	2020	1.46321e+07	57602.7	0.0254017	494060	2788.17	0.0177198	289833	5892.57	49.1862	4.10361e+06	0.280453		45131.6	32189	1.40208	37221.8	20701	1.79806	36237	20272.8	1.78746	57420.6	27615.9	2.07926	32318.8	803.051	40.2451	30517	26532.4	1.15018	25323.9	57602.7	37221.8	0.43963	0.646181	0.680352		17989.7	41.2413	542542	5731.46	56403.6	100752	0.318947	0.000409335	5.38492	0.0568868	108.138
Anhui	2000	200215	3030	0.00660776	25355	401.6	0.0063135	1482	6093	0.24323	61012	0.304732		3614.06	4266.5	0.847078	2588.01	2914	0.888129	4232.98	1321.5	3.20316	5293.55	1934.57	2.73629	683.326	120.644	5.664	1009.73	1296.31	0.778928	1094.97	3030	2588.01	0.361376	0.854128	0.423094		5909.39	35.06	63106	2815	3030	1661.44	1.95029	0.0211022	37.9827	1.69431	14.89
Anhui	2001	210513	3290.1	0.00639838	24403	418.1	0.00583664	1278	6128	0.208551	64145	0.304708		3844.42	4284.5	0.897286	2738.72	3138.8	0.872537	4517.65	1412.41	3.19854	5668.8	2020.04	2.80627	765.86	127.513	6.00613	1124.74	1415.32	0.79469	1185.5	3290.1	2738.72	0.360323	0.832413	0.432866		6366	34.8743	63229	3262	3290.1	1824.64	1.9349	0.019113	34.6529	1.78775	18.3687
Anhui	2002	256977	3569	0.00720025	23748	422.8	0.00561684	1419	6144	0.230957	75423	0.293501		4074.98	5089.5	0.800664	2988	3547.7	0.842236	4736.52	1475.8	3.20946	6032.4	2117.56	2.84875	864.5	152	5.6875	1244.34	1552.21	0.801657	1310.3	3569	2988	0.367134	0.837209	0.438521		6679	39.6	64577	3415	3569	2123.61	1.87139	0.0186475	30.4091	1.60811	25.0864
Anhui	2003	324219	3973.2	0.00816015	25107	405.1	0.00619773	1610	6163	0.261236	87959.6	0.271297		4452.76	5547	0.802732	3312	3888.6	0.85172	5064.34	1596.27	3.17261	6778.03	2127.48	3.18594	1184.5	150.085	7.89219	1458.97	1780.6	0.81937	1455.21	3973.2	3312	0.366256	0.833585	0.439375		7489	45.5	141260	3522	3973.21	2610.03	1.88487	0.0174327	54.122	1.34941	36.1529
Anhui	2004	379356	4812.7	0.00788239	24113	397.5	0.00606616	1607	6228	0.258028	90674.7	0.239023		5005.38	6179	0.810063	3707	4395.3	0.843401	5711	1814	3.14829	7511	2499.33	3.00521	1613.01	191.831	8.40849	1710.44	2169.82	0.788287	1983.21	4812.7	3707	0.412078	0.770254	0.534991		7823.06	49	148316	3767	4812.7	3660.15	1.6255	0.0133874	40.5218	1.02919	25.5249
Anhui	2005	458994	5375.8	0.00853815	28405	432.6	0.00656611	1939	6120	0.31683	142553	0.310577		5555.82	6874	0.808237	3888	5035.4	0.772133	6367.67	2196.23	2.89936	8470.68	2640.96	3.20742	2126.69	210.079	10.1233	2187.46	2221.17	0.984823	2365.01	5375.8	3888	0.439936	0.723241	0.608284		8322.8	57.1	156591	4196	5375.8	4236.39	1.5482	0.0134785	36.9633	0.990466	17.5976
Anhui	2006	593365	6141.9	0.00966094	29875	512.2	0.00583268	2235	6110	0.365794	184921	0.311648		6370.06	7673	0.830192	4441	5634.4	0.788194	7294.73	2420.94	3.01318	9771.05	2969.08	3.29094	3050.15	237.2	12.859	2471.94	2648.13	0.933466	2786.53	6141.9	4441	0.453692	0.723066	0.627456		8792.71	58.4	166471	5028	6141.9	5915.59	1.43159	0.00987222	28.1411	0.849957	31.41
Anhui	2007	717914	7345.7	0.00977326	36162.6	485.2	0.00745313	3413	6118	0.557862	264515	0.368449		7514.93	8963	0.838439	5278	6591.9	0.80068	8531.9	2754.04	3.09796	11473.6	3556.27	3.2263	4444.58	274.979	16.1633	2874.88	3289.12	0.874057	3419.71	7345.7	5278	0.465539	0.718516	0.647918		9765.94	57.2	175328	5960	7345.7	7945.17	1.32948	0.00719934	22.0672	0.750141	49.07
Anhui	2008	983208	8874.2	0.0110794	49465	444.3	0.0111332	4346	6135	0.708394	324865	0.330413		8596.42	10271	0.83696	6377	7547.7	0.844893	9524.04	2859.14	3.33109	12990.4	4202.49	3.09111	5948.61	318.266	18.6907	3318.74	4137.35	0.802141	4382.96	8874.2	6377	0.493899	0.7186	0.687308		11377.1	55.6	168670	7569	8874.2	11162.2	1.28204	0.00498111	15.1109	0.678095	53.95
Anhui	2009	1.35953e+06	10053	0.0135237	59697.2	460.4	0.0129664	8594	6131	1.40173	356174	0.261982		9295.03	11164	0.83259	6829	8376.6	0.815247	10234	3655.02	2.79998	14085.7	4504.32	3.12716	7945.5	390.754	20.3338	3662.15	4905.22	0.746582	4914.2	10053	6829	0.488829	0.6793	0.719608		12666.4	53.9	176917	8470.8	10052.9	13312.6	1.25997	0.0040488	13.2895	0.6363	60.91
Anhui	2010	1.63722e+06	12263	0.0133509	64168.7	570.8	0.0112419	16012	5957	2.68793	461470	0.281862		10536.7	12514	0.841991	8237	9378.3	0.878304	11512.5	4013.31	2.86859	15788.2	5285.17	2.98726	10281.3	439.08	23.4155	4193.68	6436.62	0.651535	6171.5	12263	8237	0.503262	0.671695	0.749241		13375.7	53.2	184700	9158	12263.4	18732	1.0907	0.00284006	9.86013	0.488896	64.56
Anhui	2011	2.14644e+06	15110	0.0142054	81086.9	598.5	0.0135484	32681	5968	5.47604	650337	0.302984		12419.2	14551	0.853493	10054.7	10819.6	0.929303	13181.5	4499.35	2.92964	18606.1	6232.21	2.98548	12007.9	447.824	26.8138	4975.95	8309.38	0.598835	7725	15110	10054.7	0.511251	0.665433	0.768298		14123.4	52.95	243265	11473.2	15110.3	25875.9	0.934686	0.00204631	9.40123	0.443396	86.99
Anhui	2012	2.81795e+06	17212	0.016372	103047	646.2	0.0159466	43321	5988	7.23464	861592	0.305751		14092.3	16510	0.853564	10977.7	12053.7	0.910736	15011.7	5556	2.70189	21024.2	7160.46	2.93615	14943.8	482.021	31.0024	5628.48	9404.84	0.598466	8855.8	17212	10977.7	0.514513	0.637795	0.806706		14704	51.96	254329	12022.3	17212.1	20849.1	0.854283	0.00249219	12.1985	0.576635	91.14
Anhui	2013	3.52083e+06	19039	0.0184927	119342	705.1	0.0169255	48849	6030	8.101	1.30825e+06	0.371575		15154.3	18310.8	0.827618	11618	13220.4	0.878792	14593.6	7200.3	2.0268	22789.3	8850	2.57506	18091.2	530.692	34.0898	6286.82	10404	0.604272	9919	19039	11618	0.520983	0.610221	0.853761		15665.1	50.13	266234	11936.7	19038.9	23648.5	0.822793	0.00211979	11.2579	0.504756	98.82
Anhui	2014	3936070	20849	0.0188789	129319	816.5	0.0158382	48380	6083	7.95331	1.69831e+06	0.431474		16795.5	20167.1	0.832817	12944	14491.4	0.893219	16107.1	7980.8	2.01823	24838.5	9916.4	2.50479	21256.3	619.3	34.3231	7378.68	11077.7	0.666086	10905.8	20849	12944	0.523085	0.620845	0.842537		15787	49.3	272313	12000	20848.8	26543.6	0.757213	0.00185732	10.2591	0.452087	99.5
Anhui	2015	4.31751e+06	22006	0.0196197	133558	919.3	0.0145283	59039	6143.6	9.60984	1.90467e+06	0.44115		18362.6	21966.2	0.835947	13941	15712.4	0.887258	17233.5	8975.21	1.92012	26935.8	10820.7	2.48928	23803.9	582.039	40.8974	8602.11	10946.8	0.785809	11312.3	22006	13941	0.514055	0.633507	0.811443		15671.3	48.01	280626	13059	22005.6	29475	0.712151	0.00162884	9.52081	0.443053	99.55
Anhui	2016	4.75133e+06	24118	0.0197003	135829	1056.2	0.0128602	60983	6196	9.84232	2.17375e+06	0.457503		19998.1	23821	0.839516	15466	17110.7	0.903877	19606.2	10287.3	1.90587	29156	11720.5	2.48761	26577.4	456.006	58.2829	10018.3	11821.6	0.84746	12507.8	24118	15466	0.518609	0.641264	0.808729		15728.7	28.16	240666	12653	24117.9	32376.8	0.652158	0.000869759	7.43329	0.390805	99.94
Anhui	2017	5649198	27519	0.0205284	140452	1232.7	0.0113939	58213	6255	9.30663	2.4957e+06	0.441779		21863.3	25973.8	0.841745	17141	18322.2	0.935534	20740.2	11106.1	1.86747	31640.3	12758.2	2.48	28816.4	458.688	62.8235	11597.5	12838.3	0.903349	13723.4	27519	17141	0.498688	0.622879	0.800618		16084.6	23.54	233838	12002	27518.7	35247.4	0.584498	0.00066785	6.63419	0.340507	99.94
Anhui	2018	6.48954e+06	30007	0.0216268	147149	1410	0.0104361	79747	6324	12.6102	3.21313e+06	0.495124		23983.6	28228	0.849637	16201.2	19853.1	0.816053	21522.7	12748.1	1.68831	34393.1	13996	2.45735	26781.5	618.317	43.3136	13526.7	13842.1	0.977217	13427.5	30007	16201.2	0.447479	0.539914	0.828797		18086.5	44.78	300808	14638.5	25898.6	37891.9	0.698359	0.00118178	7.9386	0.386323	99.9998
Anhui	2019	7.54029e+06	28235	0.0267055	175318	1123.8	0.0156004	82524	6146.62	13.4259	4.49607e+06	0.596273		22618.4	30732.8	0.735967	17073.1	21558.8	0.791931	23781.5	14545.8	1.63494	37540	15416	2.43513	28522.3	647.21	44.0696	18860.4	15337.9	1.22966	14221	28235	17073.1	0.503664	0.604679	0.832944		18783.8	44.561	313172	15347.2	27369.9	40364.4	0.686293	0.00110397	7.7586	0.380215	99.9998
Anhui	2020	6.31464e+06	29771.1	0.0212106	166975	1171.26	0.014256	76558.7	6149.1	12.4504	2.9966e+06	0.474548		23766.9	32189	0.738354	17945	20701	0.866865	23026	12407.6	1.85579	35653.3	14171.6	2.51583	30263	676.103	44.7609	13383.5	15105.2	0.886016	15014.4	29771.1	17945	0.504327	0.602765	0.836688		19481	44.3421	325535	16055.8	28841.2	42638.2	0.675457	0.00103996	7.63481	0.37656	121.248
Fujian	2000	211918	3920	0.00540607	22485	161.9	0.0138882	3003	3410	0.880645	172601	0.814471		5331.38	4266.5	1.24959	4427.94	2914	1.51954	5638.74	2409.69	2.34003	7432.26	3230.49	2.30066	1025.11	87.093	11.7703	1568.34	1711.16	0.916536	1798.27	3920	4427.94	0.458742	1.12958	0.406119		2159.61	21.43	57617	2191	3920	2616.12	0.550921	0.00819152	22.0238	0.8375	88.8808
Fujian	2001	226181	4253.7	0.00531728	24810	171.7	0.0144496	3296	3445	0.956749	136941	0.605449		5846.9	4284.5	1.36466	4611	3138.8	1.46903	6015.11	2503.07	2.40309	8313.08	3380.72	2.45896	1092.28	80.6313	13.5466	1698.36	1904.21	0.891897	1939.61	4253.7	4611	0.455982	1.084	0.420648		2205	18.6121	69724	5133	4253.68	2945.02	0.518375	0.00631986	23.6752	1.74294	88.8321
Fujian	2002	243999	4682	0.00521143	22448	179.2	0.0125268	4001	3476	1.15104	128988	0.528642		6364.1	5089.5	1.25044	4900	3547.7	1.38118	6631.68	2583.16	2.56727	9189.36	3538.83	2.59672	1030.6	82	12.5683	1857.29	2159.94	0.85988	2119.58	4682	4900	0.452708	1.04656	0.432567		2711	19.3	78511	4131	4681.97	3676.37	0.57903	0.00524974	21.3556	1.12366	88.8883
Fujian	2003	375019	4983.7	0.00752491	26614	198.6	0.0134008	5377	3502	1.53541	166779	0.444721		6866.72	5547	1.23792	5324	3888.6	1.36913	7356.26	2715.5	2.70899	9999.54	3733.89	2.67805	1229.3	96.423	12.749	2046.5	2492.73	0.820987	2396.91	4983.7	5324	0.48095	1.06828	0.450208		3272	30.4	164622	2981	4983.67	4953.74	0.656544	0.00613678	33.2319	0.601768	76.7106
Fujian	2004	458874	5763.4	0.00796186	31792	197.1	0.0161299	4758	3529	1.34826	141395	0.308134		7632	6179	1.23515	5913	4395.3	1.3453	8161	3016	2.7059	11175	4089.38	2.73269	1594.54	100.713	15.8325	2324.94	2950.33	0.788027	2824.14	5763.4	5913	0.490013	1.02596	0.477615		3806.12	32.6	192968	3361	5763.35	6783.42	0.660401	0.00480584	28.447	0.495473	81.1738
Fujian	2005	536186	6568.9	0.00816249	35716	224.6	0.015902	5147	3557	1.44701	171959	0.320708		8385.5	6874	1.21989	6793	5035.4	1.34905	8794.41	3292.63	2.67094	12321.3	4450.36	2.76861	1958.3	103.029	19.0073	2527.47	3200.26	0.78977	2943.65	6568.9	6793	0.448119	1.03412	0.433336		4717.13	46.1	212392	136	6568.93	7516.05	0.718097	0.00613354	28.2585	0.0180946	85.9241
Fujian	2006	674333	7501.6	0.00898919	40238	257	0.0156568	6412	3585	1.78856	113187	0.167851		9294	7673	1.21126	7826	5634.4	1.38897	9807.71	3591.4	2.73089	13753.3	4834.75	2.84467	2692.36	116.629	23.0849	2974.67	3743.71	0.794578	3637.46	7501.6	7826	0.484891	1.04324	0.464792		5342.15	46.9	216024	209.161	7501.63	10005.1	0.712132	0.00468762	21.5914	0.0209055	58.09
Fujian	2007	821721	9075.2	0.00905458	47593.4	306.7	0.0155179	7761	3612	2.14867	145579	0.177163		10486	8963	1.16992	8772	6591.9	1.33072	11055.1	4053.47	2.72732	15506	5467.08	2.83626	3829.02	135.072	28.3479	3697.6	4549.42	0.812763	4704.26	9075.2	8772	0.518364	0.96659	0.536281		6117.15	44.5658	226998	4815	9075.16	12517.9	0.674054	0.00356016	18.1338	0.384649	81.62
Fujian	2008	1.01929e+06	10823	0.0094178	59269.7	360.4	0.0164455	7937	3639	2.18109	179690	0.17629		12078.5	10271	1.17598	10361	7547.7	1.37274	12501.1	4089.18	3.05712	17961.5	6196.07	2.89885	4601.5	153.388	29.9992	4249.59	5415.77	0.78467	5975.76	10823	10361	0.552135	0.957313	0.576755		6595.88	42.8897	236269	5371	10823.1	15212.8	0.609426	0.00281931	15.5309	0.353058	87.97
Fujian	2009	1.35382e+06	11950	0.011329	63268.5	443.7	0.0142593	11282	3666	3.07747	232594	0.171806		13128.5	11164	1.17597	10950	8376.6	1.30721	13450.6	5015.72	2.68168	19576.8	6680.18	2.93058	5548.61	181.1	30.6383	5048.49	6005.3	0.840672	6819.7	11950	10950	0.570686	0.916318	0.622804		7109.25	41.9656	246013	6348.91	11949.5	16762.8	0.59494	0.00250349	14.6761	0.378749	92.53
Fujian	2010	1.70898e+06	14357	0.0119035	76737.4	484.8	0.0158287	18063	3693	4.89115	356569	0.208644		14604	12514	1.16701	12871	9378.3	1.37242	14750	5498.33	2.68263	21781.3	7426.86	2.93278	7385.78	206.085	35.8386	5850.62	7522.83	0.777715	8023	14357	12871	0.558821	0.896496	0.623339		7026.24	40.9051	238502	7487	14357.1	21901.2	0.489391	0.00186771	10.8899	0.341853	91.96
Fujian	2011	2.21515e+06	17410	0.0127234	96884.1	583.3	0.0166097	21857	3720	5.87554	345712	0.156067		16843	14551	1.15751	14958.3	10819.6	1.38252	16661	6112.99	2.72552	24907.4	8778.55	2.8373	9677.09	233.803	41.39	6878.74	9069.2	0.758473	10074.8	17410	14958.3	0.578679	0.859181	0.673524		8713.75	38.9175	36069	693.679	17410.2	27443.9	0.500497	0.00141807	1.31428	0.0252763	94.55
Fujian	2012	2.70989e+06	19702	0.0137544	114492	652.8	0.0175386	30497	3748	8.13687	500920	0.184849		19011	16510	1.15148	16143.9	12053.7	1.33933	18593.2	7401.9	2.51195	28055.2	9967.17	2.81476	12182.5	257.419	47.3256	7737.13	10187.9	0.75944	11304.8	19702	16143.9	0.573789	0.819402	0.700254		8485	7.75358	36837.1	7719.54	19701.8	24807.5	0.430671	0.00031255	1.48492	0.311177	96.42
Fujian	2013	3.14059e+06	21760	0.0144329	122544	640.3	0.0191385	37511	3774	9.93932	446885	0.142293		21217.9	18310.8	1.15877	17115	13220.4	1.29459	20564.7	9986.2	2.05931	28173.9	11404.8	2.47035	15045.8	281.633	53.4235	8508.03	11315.3	0.751905	12804.7	21760	17115	0.588451	0.786535	0.748157		8078.64	36.1003	259098	8535.17	21759.6	27616.4	0.371267	0.00130721	9.38202	0.309061	98.16
Fujian	2014	3550325	24056	0.0147586	135866	756.7	0.0179551	37857	3806	9.94666	391913	0.110388		23330.9	20167.1	1.15688	19099	14491.4	1.31795	22204.1	11055.9	2.00835	30722.4	12650.2	2.42861	17869.8	308.1	58	9525.6	12515.4	0.761113	14177.7	24056	19099	0.589362	0.793939	0.742327		8198.3	35.6	260579	782.14	24055.8	30422.7	0.340804	0.00117018	8.56528	0.0257091	97.9
Fujian	2015	3.9293e+06	25980	0.0151243	126572	913.4	0.0138572	61621	3839	16.0513	521448	0.132708		25404.4	21966.2	1.15652	20828	15712.4	1.32558	23520.2	11960.8	1.96644	33275.3	13792.7	2.41253	20974	327.396	64.063	10796.9	13064.8	0.82641	15142.8	25980	20828	0.582864	0.801695	0.727039		7659.94	33.79	256868	4956	25979.8	33198.1	0.294842	0.00101783	7.73743	0.149286	99.19
Fujian	2016	4.54292e+06	28519	0.0159294	132155	1149.3	0.0114987	67142	3874	17.3314	432204	0.0951379		27607.9	23821	1.15898	23355	17110.7	1.36493	25005.5	12910.8	1.93679	36014.3	14999.2	2.40108	22928	309.361	74.1141	12353.9	14093.5	0.876568	16633.8	28519	23355	0.583253	0.818928	0.712216		6826.5	18.93	237016	4449	28519.2	35953.9	0.239365	0.000526508	6.59223	0.123742	98.44
Fujian	2017	5430888	32298	0.0168149	140325	1298.5	0.0108067	68304	3911	17.4646	754634	0.138952		30047.7	25973.8	1.15685	25969	18322.2	1.41736	25980.5	14003.4	1.8553	39001.4	16334.8	2.38762	26110.3	305.935	85.3459	14612.7	15354.3	0.951699	18509.3	32298	25969	0.573079	0.804044	0.712746		7542.95	13.39	238279	5462	32298.3	38732.5	0.23354	0.000345705	6.15192	0.141019	99.38
Fujian	2018	6427935	35804	0.0179531	160922	1966	0.00818522	102622	3941	26.0396	845235	0.131494		32643.9	28228	1.15643	24202.6	19853.1	1.21908	28145.1	14942.8	1.88352	42121.3	17821.2	2.36355	22782.9	345.867	65.8719	16191.9	17232.4	0.939619	17631.7	35804	24202.6	0.492451	0.675975	0.728505		9491.85	29.9585	254547	5554.93	30123.3	41266.8	0.3151	0.000725971	6.16832	0.13461	99.8781
Fujian	2019	7.53747e+06	33007	0.022836	171452	1324.47	0.012945	98955	3956.28	25.0121	1.39588e+06	0.185193		30911.2	30732.8	1.0058	25462.4	21558.8	1.18107	30945.5	16281.4	1.90067	45620.5	19568.4	2.33134	24264.3	362.591	66.9193	19217	20581.7	0.933693	18658.3	33007	25462.4	0.565282	0.771425	0.732776		9867.8	29.7778	262251	5702.45	31811.1	43754.9	0.3102	0.00068056	5.99364	0.130327	99.9458
Fujian	2020	6.0864e+06	34784.5	0.0174974	171546	1399.3	0.0122594	82109	3984.92	20.6049	844951	0.138826		32443.8	32189	1.00792	26722.3	20701	1.29087	29945.3	15186	1.9719	43911.9	18010.6	2.43812	25745.7	379.315	67.8742	15910.9	18174.1	0.875473	19684.8	34784.5	26722.3	0.565907	0.768222	0.736645		10243.7	29.5971	269955	5849.98	33498.9	46184.4	0.305794	0.000640847	5.84516	0.126666	102.302
Jiangxi	2000	81882	2003.1	0.00408776	17966	187.2	0.00959722	1072	4148.5	0.258407	69299	0.846328		3619.44	4266.5	0.848339	2395.75	2914	0.822153	3623.56	1642.66	2.20591	5103.58	2135.3	2.3901	426.07	90.01	4.73359	817.17	700.76	1.16612	718.29	2003.1	2395.75	0.358589	1.19602	0.299818		2468.63	28.81	41956	4796	2003.07	932.21	1.23242	0.0309051	45.007	5.14476	65.2161
Jiangxi	2001	77617	2175.7	0.00356745	15149	195.2	0.00776076	999	4185.8	0.238664	62724	0.808122		3868.81	4284.5	0.902978	2500	3138.8	0.796483	3894.51	1720.01	2.26424	5506.02	2231.6	2.4673	536.163	95.6727	5.60413	881.56	788.12	1.11856	800.83	2175.7	2500	0.368079	1.14906	0.320332		2584	25.9002	41507	4377	2175.68	1016.02	1.18767	0.0254918	40.8525	4.30799	64.3712
Jiangxi	2002	117173	2450.5	0.0047816	15335	214.2	0.0071592	1044	4222.4	0.247253	62891	0.536736		4321.05	5089.5	0.849012	2651	3547.7	0.747245	4549.32	1784.88	2.54881	6335.64	2306.45	2.74692	714.6	98.21	7.27624	962.73	951.77	1.01152	999.28	2450.5	2651	0.407786	1.08182	0.376945		2557	29.3	46119	5850	2450.48	1188.8	1.04347	0.0246467	38.7946	4.92093	64.5906
Jiangxi	2003	169772	2830	0.00599901	16999	236.2	0.00719687	1238	4254	0.29102	83323.5	0.490796		4679.48	5547	0.843605	2739	3888.6	0.704367	4914.55	1907.57	2.57634	6901.42	2457.53	2.80827	1099.1	100.208	10.9682	1043.08	1227.38	0.849843	1354.99	2830	2739	0.478795	0.967845	0.494702		3089	43.7	111958	6182	2830	1472.33	1.09152	0.0296808	76.0414	4.19879	49.4548
Jiangxi	2004	215281	3500	0.00615089	19225	263.7	0.00729048	1169	4284	0.272876	93661	0.435064		5256.1	6179	0.850639	3353	4395.3	0.76286	5338	2095	2.54797	7560	2786.78	2.71281	1477.89	109.624	13.4814	1188.5	1595.74	0.744796	1736.79	3500	3353	0.496226	0.958	0.517981		3943.91	51.9	120092	6524	3500	2211.98	1.12683	0.0234631	54.2916	2.94939	48.7437
Jiangxi	2005	285314	4070	0.00701017	22064	301.9	0.00730838	1361	4311	0.315704	111227	0.389841		5942.62	6874	0.864508	3821	5035.4	0.758828	6109.39	2438.7	2.50518	8619.66	3128.89	2.75486	1902.66	122.106	15.582	1411.92	1917.47	0.736345	1981.98	4070	3821	0.486973	0.938821	0.518707		4242.9	61.3	119074	154	4070	2736.69	1.04248	0.0223993	43.5102	0.0562724	48.8654
Jiangxi	2006	377619	4619	0.00817534	25797	342	0.00754298	1536	4339	0.353999	93134.6	0.246636		6567.92	7673	0.855978	4173	5634.4	0.740629	6645.54	2676.6	2.48283	9551.12	3459.53	2.76081	2375.39	141	16.8467	1563.65	2320.74	0.673772	2355.02	4619	4173	0.509855	0.903442	0.564347		4592.26	63.4	134518	154.474	4619	4245.49	0.994211	0.0149335	31.6849	0.0363854	50.69
Jiangxi	2007	487866	5469.3	0.00892009	27123	360.6	0.00752163	2069	4368	0.473672	99533.1	0.204017		7659.85	8963	0.854607	4702	6591.9	0.7133	7810.73	2994.49	2.60837	11451.7	4044.7	2.83128	2954.87	155.531	18.9986	1753.56	2840.92	0.617251	2766.96	5469.3	4702	0.505908	0.859708	0.588464		5170.78	62.0989	141267	7777	5469.25	6194.18	0.945428	0.0100254	22.8064	1.25553	70.51
Jiangxi	2008	631468	6480.3	0.00974442	28241	400.3	0.00705496	2295	4400	0.521591	77640.6	0.122953		8781.82	10271	0.855011	5753	7547.7	0.762219	8717.37	2708.96	3.21798	12866.4	4697.19	2.73918	4325.38	192.192	22.5055	2005.07	3414.88	0.587157	3288.3	6480.3	5753	0.50743	0.887768	0.57158		5267.45	58.3125	138909	8190	6480.33	8499.58	0.812837	0.00686063	16.343	0.963577	79.71
Jiangxi	2009	758936	7589.2	0.0100002	33054.5	445.7	0.00741631	2915	4432	0.657717	97892.7	0.128987		9548.27	11164	0.855274	6229	8376.6	0.743619	9739.99	3532.66	2.75713	14021.5	5075.01	2.76286	6008.12	251.015	23.9353	2637.07	3919.45	0.672816	4163.4	7589.2	6229	0.548595	0.820772	0.66839		5356.11	56.4222	147080	8898.18	7589.22	9783.96	0.705752	0.00576681	15.0328	0.909466	84.4
Jiangxi	2010	871527	9435	0.00923717	34822.9	535.1	0.00650774	4349	4462	0.974675	230479	0.264454		10634.8	12514	0.849835	7972	9378.3	0.850047	10618.7	3911.61	2.71466	15481.1	5788.56	2.67443	7856.94	305.28	25.7369	3121.4	5122.88	0.609306	4854.7	9435	7972	0.514542	0.844939	0.608969		6246.24	55.7072	160661	9407	9435	13883.1	0.662029	0.0040126	11.5724	0.677588	85.89
Jiangxi	2011	967529	11584	0.00835229	37517.2	631.6	0.00594003	5550	4488	1.23663	341861	0.353334		12193.2	14551	0.837966	9522.52	10819.6	0.880117	11747.2	4029.49	2.91531	17494.9	6891.63	2.53857	8753.93	333.67	26.2353	3921.2	6390.55	0.613594	5989.1	11584	9522.52	0.517015	0.822041	0.628941		6988.41	58.4061	40492.5	185.245	11583.8	17949.4	0.603292	0.00325394	2.25593	0.0103204	88.27
Jiangxi	2012	1.13655e+06	12949	0.00877714	38152	659.9	0.00578148	7985	4504	1.77287	397796	0.350003		13844.1	16510	0.838528	10572.9	12053.7	0.877152	12775.7	5129.5	2.49063	19860.4	7829.43	2.53663	10378.4	395.788	26.222	4486.06	6942.59	0.646165	6513.7	12949	10572.9	0.503027	0.816505	0.616073		6802	4.41911	43707.5	11133.6	12948.5	15200.8	0.525312	0.000290716	2.87535	0.732437	89.05
Jiangxi	2013	1.35497e+06	14339	0.00944956	43512.1	672.5	0.0064702	9970	4522	2.20478	430552	0.317757		15099.7	18310.8	0.824635	11910	13220.4	0.900879	13843	6807.4	2.03352	22119.7	9088.8	2.43373	12434.9	415.303	29.9419	5030.63	7671.38	0.655766	7160.1	14339	11910	0.499344	0.830602	0.601184		7254.69	55.7704	207138	11518.2	14338.5	17278.4	0.505959	0.00322774	11.9882	0.666622	93.28
Jiangxi	2014	1531114	15709	0.00974673	43469	776.5	0.00559807	13831	4542	3.04513	507593	0.331519		16734.2	20167.1	0.829775	12000	14491.4	0.828077	15141.8	7548.3	2.00599	24309.2	10116.6	2.4029	14646.3	432.9	33.833	5782.98	8247.93	0.701143	7262.8	15709	12000	0.462334	0.763893	0.605233		7477.31	53.4	208289	194.69	15708.6	19417.9	0.476001	0.00275004	10.7267	0.0100263	93.1
Jiangxi	2015	1.73182e+06	16724	0.0103553	46547.7	864.8	0.00538248	24161	4565.63	5.29193	648484	0.374452		18437.1	21966.2	0.83934	14488.9	15712.4	0.922132	16731.8	8485.59	1.97179	26500.1	11139.1	2.37902	16993.9	394.231	43.1065	6539.23	8411.57	0.777409	8322.8	16724	14488.9	0.497656	0.866355	0.574425		7698.24	52.81	223232	10777	16723.8	21567.9	0.460316	0.00244854	10.3502	0.499677	94.46
Jiangxi	2016	2.07309e+06	18364	0.0112889	50619.6	898.7	0.00563254	31472	4592	6.85366	790077	0.381111		20109.6	23821	0.844195	16040	17110.7	0.937423	17695.6	9128.27	1.93855	28673.3	12137.7	2.36233	19378.7	315.523	61.4177	7764.93	8829.54	0.879426	9303.6	18364	16040	0.506622	0.873448	0.580025		7617.59	27.69	221092	12665	18364.4	23666.2	0.414802	0.00117002	9.3421	0.535152	94.97
Jiangxi	2017	2558030	20819	0.012287	61897	930.8	0.00664987	33029	4622	7.14604	962096	0.376108		22031.4	25973.8	0.848218	17290	18322.2	0.943667	19244.5	9870.38	1.94972	31198.1	13241.8	2.35603	21770.4	314.906	69.1331	8543.07	9627.98	0.887317	10025.1	20819	17290	0.481536	0.830491	0.579821		7761.3	21.55	189362	12341	20818.5	25707.3	0.372808	0.000838282	7.36607	0.480057	97.56
Jiangxi	2018	3.10691e+06	21985	0.0141319	85255.2	1010.2	0.00843944	52819	4648	11.3638	1.15823e+06	0.372792		24079.7	28228	0.853042	16235.5	19853.1	0.817778	20760	10885.2	1.90718	33819.4	14459.9	2.33884	19332.3	440.443	43.8928	9857.24	10250.2	0.961662	9831.8	21985	16235.5	0.447205	0.738479	0.605575		8764	44.1321	212292	10438.3	19709.6	27565	0.444655	0.00160102	7.7015	0.378679	100
Jiangxi	2019	3.84309e+06	21321	0.0180249	105592	1005.49	0.0105016	59140	4684.98	12.6233	1.48614e+06	0.386703		22622.9	30732.8	0.736114	17136.8	21558.8	0.794884	22714.3	12496.7	1.81762	36545.9	15796.3	2.31357	20583.4	461.874	44.565	11760.1	10939.8	1.07498	10401.2	21321	17136.8	0.48784	0.803751	0.606954		9118.58	44.0355	220975	10828.7	20842.2	29317.8	0.437506	0.00150201	7.53723	0.369357	100
Jiangxi	2020	2.88269e+06	22489.8	0.0128178	75476	1053.79	0.00716231	39126.6	4711.95	8.30368	1.04288e+06	0.361771		23761.9	32189	0.738201	18038.1	20701	0.871362	21613.6	10911.3	1.98084	34798.2	14659.3	2.37379	21834.6	483.306	45.1776	9611.08	11298.3	0.850666	10970.7	22489.8	18038.1	0.487806	0.802055	0.608195		9473.17	43.9388	229658	11219.1	21974.7	31008.2	0.431094	0.00141701	7.40636	0.361812	107.145
Shandong	2000	519501	8542.4	0.00608144	48185	489.6	0.00984171	6962	8997	0.773813	288135	0.554638		4574.59	4266.5	1.07221	3467.27	2914	1.18987	5022	1770.75	2.83609	6489.97	2659.2	2.44057	2276.99	254.112	8.96056	3029.47	4244.4	0.713757	4200.61	8542.4	3467.27	0.491737	0.405889	1.2115		8698.35	146.09	110324	5407	8542.44	8311.53	1.01825	0.0175768	13.2736	0.650542	85.5129
Shandong	2001	609310	9438.3	0.00645572	46804	490.2	0.00954794	6725	9041	0.743834	321938	0.528365		4952.8	4284.5	1.15598	3751	3138.8	1.19504	5252.41	1904.95	2.75724	7101.08	2804.51	2.53202	2525.33	263.353	9.58914	3424.31	4654.51	0.735697	4513.32	9438.3	3751	0.478192	0.397423	1.20323		11098	140.872	115233	6215	9438.3	9377.37	1.17585	0.0150225	12.2884	0.662766	85.3928
Shandong	2002	881631	10552	0.00835511	72630	551.2	0.0131767	7293	9082	0.803017	347650	0.394326		5281.01	5089.5	1.03763	3952	3547.7	1.11396	5596.32	1997.83	2.8012	7614.36	2947.65	2.5832	2581.8	285.64	9.03865	3852.52	5309.54	0.725585	4940.67	10552	3952	0.468221	0.374526	1.25017		12938	169	106668	6559	10552.1	11497.5	1.22611	0.0146988	9.27747	0.57047	85.1336
Shandong	2003	1038442	12436	0.00835029	78260	713.5	0.0109685	9067	9125	0.993644	525682	0.506222		5775.2	5547	1.04114	4385	3888.6	1.12766	6069.35	2133.2	2.84519	8399.91	3150.49	2.66622	4163.9	296.028	14.0659	4298.41	6656.85	0.645712	5788.53	12436	4385	0.465466	0.352605	1.32008		15166	183.6	245782	6786	12435.9	15379.5	1.21953	0.0119379	15.9811	0.441236	86.2634
Shandong	2004	1421242	15491	0.00917463	72255	734.7	0.00983463	9733	9180	1.06024	750850	0.528306		6472.6	6179	1.04752	4966	4395.3	1.12984	6674	2389	2.79364	9438	3507.43	2.69086	5418.55	316.991	17.0937	4987.91	8724.52	0.571712	7625.31	15491	4966	0.492241	0.320573	1.5355		18270.1	182.1	264014	7922	15490.7	22521	1.17942	0.00808578	11.723	0.35176	86.0356
Shandong	2005	1951449	18468	0.0105667	91142	809	0.011266	10743	9248	1.16166	983614	0.504043		7337.65	6874	1.06745	5899	5035.4	1.17151	7457.31	2735.77	2.72585	10744.8	3930.55	2.73366	7275.06	347.764	20.9196	5924.74	10628.6	0.557433	9283.69	18468	5899	0.502691	0.319417	1.57377		26056.2	200.3	277912	874	18468.3	24678.5	1.41086	0.00811638	11.2613	0.0354154	58.2475
Shandong	2006	2341299	21847	0.0107168	96637	904.5	0.010684	15937	9309	1.712	232005	0.0990924		8280.25	7673	1.07914	7025	5634.4	1.24681	8468.4	3143.8	2.69368	12192.2	4368.33	2.79105	8715.5	380.591	22.8999	7187.26	12751.2	0.563654	10838.7	21847	7025	0.496118	0.321554	1.54287		29838.5	196.2	302673	1003.48	21846.7	38780.1	1.36581	0.0050593	7.80485	0.0258763	70.11
Shandong	2007	3.12308e+06	25888	0.0120638	116470	922.5	0.0126255	22821	9367	2.43632	450275	0.144176		9625	8963	1.07386	8075	6591.9	1.22499	9666.61	3621.57	2.66918	14264.7	4985.34	2.86133	10153.6	435.472	23.3162	8680.24	14776.5	0.587434	12607.5	25888	8075	0.487002	0.311921	1.5613		32718.7	182.215	334255	11935	25887.7	49873	1.26387	0.00365358	6.70212	0.239308	80.71
Shandong	2008	4337171	31072	0.0139585	160420	910.6	0.017617	26688	9417	2.83402	660126	0.152202		10973.4	10271	1.06839	9573	7547.7	1.26833	11006.6	3760.73	2.92672	16305.4	5641.43	2.8903	12529	523.714	23.9233	10367.2	17702.2	0.585647	14974	31072	9573	0.481914	0.308091	1.56419		34389.6	169.188	358911	12988	31072.1	62958.5	1.10677	0.00268729	5.70075	0.206295	79.37
Shandong	2009	5.19592e+06	33805	0.0153703	164620	1039.7	0.0158334	34513	9470	3.64446	719391	0.138453		11964.9	11164	1.07174	10494	8376.6	1.25278	12012.7	4417.18	2.71955	17811	6118.77	2.91089	15439.1	642.518	24.029	11768.2	18901.8	0.622595	18110	33805	10494	0.53572	0.310427	1.72575		34795.2	159.03	386731	14137.9	33805.3	71209.4	1.02928	0.00223327	5.4309	0.19854	90.54
Shandong	2010	6720045	39416	0.017049	190329	1185	0.0160615	51490	9588	5.37025	1.00677e+06	0.149816		13468	12514	1.07624	11611	9378.3	1.23807	13118.2	4807.18	2.72888	19945.8	6990.28	2.85337	18844.4	697.812	27.005	14343.1	21238.5	0.675337	21499.3	39416	11611	0.545446	0.294576	1.85163		37327.9	153.782	43637	16038	39416.2	83851.4	0.947019	0.00183398	0.520409	0.191267	91.9
Shandong	2011	8443667	45429	0.0185865	228608	1280.8	0.0178488	58844	9637	6.10605	1.26378e+06	0.149672		15567	14551	1.06982	13565.4	10819.6	1.25378	14560.7	5623.58	2.58922	22791.8	8342.13	2.73214	25907.4	842.293	30.7582	17370.9	24017.1	0.723271	24944.3	45429	13565.4	0.549083	0.298607	1.83882		38920.5	182.74	29794.3	1126.35	45429.2	99505	0.856729	0.00183649	0.299425	0.0113195	92.54
Shandong	2012	1.02033e+07	50013	0.0204012	254013	1375	0.0184737	75496	9685	7.79515	1.40015e+06	0.137226		17600.8	16510	1.06607	15095	12053.7	1.25231	15778.2	6776	2.32854	25755.2	9446.54	2.72642	30319.8	936.213	32.3855	19995.8	25735.7	0.776967	27551.5	50013	15095	0.550887	0.301821	1.82521		40233	11.452	33338.4	18342.6	50013.2	96618.7	0.804447	0.000118528	0.345052	0.189845	98.06
Shandong	2013	1.1758e+07	54684	0.0215018	279331	1502.4	0.0185923	76976	9733	7.90876	1.79398e+06	0.152575		19008.3	18310.8	1.03809	16728	13220.4	1.26532	16646.5	6877.3	2.4205	26882.4	10686.9	2.51545	35875.9	913.215	39.2852	22519.2	27422.5	0.821196	30952.9	54684	16728	0.566032	0.305903	1.85036		37683.4	164.497	494570	18172.4	54684.3	107954	0.689109	0.00152376	4.5813	0.168335	99.47
Shandong	2014	13040695	59427	0.0219441	286352	1757.4	0.0162941	72818	9789	7.43876	2.49294e+06	0.191166		20864.2	20167.1	1.03457	19184	14491.4	1.32382	18322.6	7962.2	2.3012	29221.9	11882.3	2.45928	41599.1	896.4	46.4068	25840.1	28788.1	0.897597	33780.8	59427	19184	0.568442	0.322816	1.76088		39561.7	159.02	514423	1022.86	59426.6	119280	0.665724	0.00133316	4.31272	0.00857527	100
Shandong	2015	1.42719e+07	63002	0.0226531	297845	2042.4	0.0145831	98101	9847.16	9.96236	3.07555e+06	0.215497		22703.2	21966.2	1.03355	20684.2	15712.4	1.31642	19853.8	8747.63	2.26962	31545.3	12930.4	2.43962	47381.5	930.981	50.8941	28537.4	29485.9	0.96783	35587.4	63002	20684.2	0.564861	0.32831	1.72051		40926.9	152.57	559908	19798	63002.3	130351	0.64961	0.00117046	4.2954	0.151883	100
Shandong	2016	15660904	67008	0.0233717	301480	2372.6	0.0127067	98093	9947	9.86157	3.95945e+06	0.252824		24685.3	23821	1.03628	25860	17110.7	1.51133	21495.3	9518.88	2.25817	34012.1	13954.1	2.43743	52364.5	958.445	54.6348	31751.7	31343.7	1.01302	34637.3	67008	25860	0.516913	0.385924	1.33942		40939.2	113.45	507591	22510	67008.2	141036	0.610958	0.000804407	3.59903	0.159605	100
Shandong	2017	17530070	72678	0.0241202	304820	2719.2	0.0112099	100522	10005.8	10.0463	5.11645e+06	0.291867		26929.9	25973.8	1.03681	28353	18322.2	1.54747	23072.1	10342.1	2.2309	36789.4	15117.5	2.43356	54236	966.688	56.105	34858.6	32942.8	1.05815	36412.6	72678	28353	0.501013	0.390118	1.28426		38164.7	73.91	499884	23925	72678.2	151571	0.525119	0.000487626	3.29802	0.157847	100
Shandong	2018	1.64333e+07	76470	0.0214899	308339	3057.8	0.0100837	132382	10047	13.1763	8.19952e+06	0.498958		29204.6	28228	1.0346	25044.9	19853.1	1.26151	24798.4	11270.1	2.20036	39549.4	16297	2.42679	52110	1097.38	47.4856	37877.4	33641.7	1.12591	39810.7	76470	25044.9	0.520605	0.327513	1.58957		48641.9	115.307	479362	19609.9	73622.7	160689	0.660691	0.000717577	2.98317	0.122036	100
Shandong	2019	1.49472e+07	78234	0.0191057	278787	2570.75	0.0108446	146481	10104	14.4974	1.11002e+07	0.742628		27924.1	30732.8	0.908606	26437.5	21558.8	1.2263	26731.5	12308.9	2.17172	42329.2	17775.5	2.38132	55387	1149.22	48.1951	37640.2	28310.9	1.32953	42023.2	78234	26437.5	0.537148	0.337929	1.58953		50617.5	111.421	499496	20535.1	77634.5	170069	0.651997	0.000655149	2.93702	0.120745	99.9416
Shandong	2020	1.80946e+07	82290.5	0.0219887	354768	2697	0.0131542	129487	10164.3	12.7394	6.28013e+06	0.347071		29320.3	32189	0.91088	27830.2	20701	1.34438	25815.2	11490.8	2.2466	41442.1	16784.5	2.46907	58664.1	1201.06	48.8434	37957.9	37174.9	1.02106	44235.8	82290.5	27830.2	0.537556	0.338194	1.58949		52593.1	107.535	519630	21460.3	81646.2	179388	0.644158	0.000599452	2.89668	0.119631	103.566
Henan	2000	248024	5126	0.00483855	34629	338.7	0.0102241	2766	9488	0.291526	211621	0.853228		3376.04	4266.5	0.79129	2208.3	2914	0.757823	3830.71	1315.83	2.91125	4766.26	1985.82	2.40015	1122.79	254.953	4.4039	1562.3	2413.78	0.647242	2169.04	5126	2208.3	0.423145	0.430803	0.982223		8724.85	74.74	109210	3625	5126	3494.96	1.70208	0.0213851	31.2479	1.03721	68.4535
Henan	2001	283090	5645	0.00501488	36138	283.3	0.0127561	2582	9555	0.270225	212589	0.750959		3682.64	4284.5	0.859526	2385	3138.8	0.759845	4110.17	1375.6	2.98791	5267.42	2097.86	2.51085	1252.81	291.245	4.30157	1746.73	2659.04	0.656902	2329.32	5645	2385	0.412634	0.422498	0.976654		9325	75.9939	110152	3935	5645.02	3843.18	1.6519	0.0197737	28.6617	1.02389	67.978
Henan	2002	293151	6163.2	0.00475647	41492	283	0.0146615	2590	9613	0.269427	178506	0.608922		4230.57	5089.5	0.831235	2581	3547.7	0.727514	4504.68	1451.51	3.10344	6245.4	2215.74	2.81865	1195.9	303.07	3.94595	1929.31	2951.06	0.653768	2546.46	6163.2	2581	0.413172	0.418776	0.986618		10333	93.7	114431	4251	6163.15	4303.66	1.67658	0.0217722	26.5892	0.987764	67.6241
Henan	2003	341910	7025.9	0.00486642	40742	338.7	0.0120289	2961	9667	0.3063	192690	0.56357		4580.9	5547	0.825834	3129	3888.6	0.80466	4941.6	1508.7	3.2754	6936.12	2235.68	3.10247	1677.2	325.301	5.15584	2256.95	3551.94	0.635413	2874.67	7025.9	3129	0.409153	0.445352	0.918718		11420	103.9	239766	4467	7025.93	5365.65	1.62541	0.0193639	44.6854	0.832518	65.086
Henan	2004	423556	8815.1	0.00480489	42126	377.5	0.0111592	3318	9717	0.341463	203207	0.479765		5129.02	6179	0.830074	3681	4395.3	0.837485	5294	1664	3.18149	7705	2553.15	3.01785	2434.88	348.774	6.98125	2652.26	4515.35	0.587387	3889.17	8815.1	3681	0.441194	0.417579	1.05655		14937.6	125.6	250652	5140	8815.09	7575.59	1.69455	0.0165796	33.0868	0.678495	55.3001
Henan	2005	555824	10535	0.00527598	51181	412.8	0.0123985	3748	9380	0.399574	263737	0.474498		5769.27	6874	0.839289	4092	5035.4	0.812646	6038.02	1891.57	3.19207	8667.97	2870.58	3.01959	3461.23	450.2	7.68821	3181.27	5514.14	0.576929	5019.81	10535	4092	0.476489	0.38842	1.22674		18467.9	162.5	252606	691	10535.2	9236.8	1.75297	0.0175927	27.3478	0.0748095	57.8776
Henan	2006	798419	12464	0.0064058	59692	456.1	0.0130875	5242	9392	0.558135	237288	0.297198		6535.65	7673	0.851772	4632	5634.4	0.822093	6685.18	2229.28	2.99881	9810.26	3261.03	3.00833	4840.8	508.2	9.52539	3721.44	6724.61	0.553406	6343.94	12464	4632	0.508981	0.37163	1.36959		20998.8	162.4	278022	784.644	12464.1	13889.8	1.68474	0.0116921	20.0163	0.0564908	46.28
Henan	2007	1.0113e+06	15058	0.00671602	64878.6	476.6	0.0136128	6998	9360	0.74765	261907	0.258981		7664.32	8963	0.855107	5141	6591.9	0.779897	7826.72	2676.41	2.92434	11477	3851.6	2.97981	6609.16	591.544	11.1727	4511.97	8282.83	0.544738	8366.37	15058	5141	0.55561	0.341413	1.62738		23179.8	156.39	296467	8851	15058.1	20442.2	1.53936	0.00765035	14.5027	0.432977	54.9
Henan	2008	1.22276e+06	18408	0.00664257	71493.7	510.6	0.0140019	9133	9429	0.968607	254425	0.208074		8842.67	10271	0.860936	5877	7547.7	0.778648	8837.46	2677.52	3.30061	13231.1	4454.24	2.97045	8721.19	669.628	13.0239	5271.06	10477.9	0.503064	10885.3	18408	5877	0.591335	0.319263	1.85219		23867.5	145.2	309193	9557	18407.8	26028.4	1.2966	0.00557852	11.8791	0.367176	67.29
Henan	2009	1.7476e+06	19367	0.00902359	92571.3	615.9	0.0150302	11425	9487	1.20428	263046	0.150519		9589.25	11164	0.858944	6607	8376.6	0.788745	9566.99	3388.47	2.8234	14371.6	4806.95	2.98975	11454.9	780.117	14.6836	5700.91	11010.5	0.51777	13304.1	19367	6607	0.686947	0.341147	2.01364		24445.4	135.5	333980	10785.8	19367.3	27708.2	1.2622	0.00489026	12.0535	0.389265	75.33
Henan	2010	2.11168e+06	22943	0.00920401	101467	700.3	0.0144891	16539	9405	1.75853	272002	0.128809		10727	12514	0.8572	7837	9378.3	0.835653	10838.5	3682.21	2.94347	15930.3	5523.73	2.88397	13934.8	786.645	17.7143	6607.89	13226.4	0.499599	15977.4	22943	7837	0.696395	0.341586	2.03871		26050	133.87	358679	10714	22942.7	34995.5	1.13544	0.00382535	10.2493	0.306153	82.59
Henan	2011	2.64492e+06	27232	0.00971255	118040	802.9	0.0147018	19259	9388	2.05145	387602	0.146546		12399.4	14551	0.852135	9171.39	10819.6	0.847665	12336.5	4047.87	3.04764	18194.8	6604.03	2.75511	16934.3	834.63	20.2896	7991.72	15427.1	0.518032	19166.6	27232	9171.39	0.703826	0.336787	2.08982		28373.8	137.05	47306.8	1249.3	27232	46856.1	1.04193	0.00292492	1.00962	0.0266625	84.42
Henan	2012	3.1078e+06	29810	0.0104254	128322	865.5	0.0148264	26791	9406	2.84829	399435	0.128526		13983.8	16510	0.846988	10380.3	12053.7	0.861175	13733	5032.1	2.72908	20442.6	7524.94	2.71664	20558.6	891.385	23.0637	9157.57	16672.2	0.549272	22060	29810	10380.3	0.74002	0.348217	2.12517		25240	11.9453	57900.1	15250.5	29810.1	41245.2	0.846692	0.000289617	1.4038	0.369751	86.4
Henan	2013	3.55325e+06	32156	0.01105	152252	729.9	0.0208592	29482	9413	3.13205	402406	0.11325		14203.7	18310.8	0.775703	11782	13220.4	0.891197	15248.8	6358.7	2.3981	21740.7	8969.1	2.42396	25188.1	899.398	28.0055	10290.5	17806.4	0.57791	24830	32156	11782	0.772173	0.366401	2.10745		25058.1	125.398	412582	16270.1	32155.9	46474.1	0.779271	0.00269825	8.87768	0.35009	90.04
Henan	2014	4000099	34939	0.0114488	161444	894.2	0.0180546	33366	9436	3.53603	407919	0.101977		15695.2	20167.1	0.778256	13078	14491.4	0.902466	16184.5	7277.2	2.224	23672.1	9966.1	2.37526	30012.3	769.9	38.9821	12961.7	17816.6	0.727507	27244.4	34939	13078	0.77977	0.37431	2.08322		24249.9	119.82	422832	1400.13	34939.4	51803.8	0.694055	0.00231296	8.16218	0.0270276	92.8
Henan	2015	4.35043e+06	37010	0.0117547	158858	995	0.0159656	47766	9480	5.03861	450442	0.10354		17124.8	21966.2	0.779596	14507.3	15712.4	0.9233	17154.3	7887.45	2.17489	25575.6	10852.9	2.35657	34951.3	709.063	49.2922	14875.2	17917.4	0.830213	28253.1	37010	14507.3	0.763391	0.391982	1.94751		23719.9	114.43	433487	14722	37010.2	57070	0.640902	0.00200508	7.5957	0.257964	95.99
Henan	2016	4.94188e+06	40160	0.0123055	166279	1174.8	0.0141538	49145	9532	5.15579	587075	0.118796		18443.1	23821	0.774237	16043	17110.7	0.937598	18087.8	8586.59	2.10652	27232.9	11696.7	2.32826	39753.9	661.162	60.1274	16909.8	19275.8	0.877252	29560.1	40160	16043	0.736058	0.399477	1.84255		23226.5	41.36	402055	14256	40160	62157.8	0.578349	0.000665403	6.46829	0.229352	98.75
Henan	2017	5820538	44988	0.012938	162504	1421.4	0.0114327	55407	9559	5.79632	768528	0.132037		20170	25973.8	0.776553	17842	18322.2	0.973794	19422.3	9211.52	2.10848	29557.9	12719.2	2.32388	43890.4	606.577	72.3574	19308	21105.5	0.914833	31047.7	44988	17842	0.690133	0.396595	1.74015		22669.4	28.63	409107	15685	44988.2	67060.2	0.503897	0.00042693	6.1006	0.233894	99.65
Henan	2018	6.71519e+06	48056	0.0139737	166807	1639	0.0101774	82318	9605	8.57033	1.49284e+06	0.222308		21963.5	28228	0.778074	16494.3	19853.1	0.830816	20989.2	10392	2.01974	31874.2	13830.7	2.3046	39052.4	907.812	43.0182	21731.7	22034.8	0.986241	32830.2	48056	16494.3	0.683166	0.343231	1.9904		29505.8	87.4767	413807	14471	44000.1	71468	0.670583	0.001224	5.7901	0.202483	99.708
Henan	2019	7.93037e+06	47276	0.0167746	191570	1348.4	0.0142072	86247	9458.47	9.11849	2.31889e+06	0.292406		21167.3	30732.8	0.688752	17406.1	21558.8	0.807378	21971.6	11546	1.90296	34201	15163.7	2.25545	41596	940.905	44.2085	26018	23605.8	1.10219	34789.7	47276	17406.1	0.735886	0.368181	1.9987		30481.3	85.2904	429070	15166	46422.1	75703.7	0.656612	0.00112663	5.66776	0.200334	99.6548
Henan	2020	6.60466e+06	49761.9	0.0132725	197181	1413.16	0.0139532	67437.8	9455.31	7.13226	1.13606e+06	0.172009		22209.8	32189	0.68998	18318	20701	0.884882	22032.6	10379.1	2.12278	33436	14167.3	2.36008	44139.5	973.997	45.3179	21206.1	24808.6	0.854788	36749.2	49761.9	18318	0.738502	0.368113	2.00618		31456.8	83.1042	444334	15861	48844.1	80124	0.644026	0.00103719	5.54558	0.197956	104.132
Hubei	2000	348239	4276.3	0.00814347	44544	323.5	0.0137694	2198	5646	0.389302	276000	0.792559		3896.57	4266.5	0.913293	2856.69	2914	0.980333	4644.5	1555.61	2.98565	5524.54	2268.59	2.43523	1254.32	84.8762	14.7783	1490.32	2123.7	0.701756	1952.36	4276.3	2856.69	0.456554	0.668028	0.683435		6050.62	50.82	106733	2818	4276.32	3064.43	1.41491	0.0165838	34.8296	0.919584	65.1708
Hubei	2001	368494	4662.3	0.0079037	44167	312.3	0.0141425	2204	5658	0.389537	338597	0.918867		4104.07	4284.5	0.957888	3183	3138.8	1.01408	4804.79	1649.18	2.91344	5855.98	2352.16	2.48962	1402.23	84.319	16.6301	1656.45	2313.66	0.715944	1963.46	4662.3	3183	0.421135	0.68271	0.616858		6096	48.4373	97714	2694	4662.28	3239.51	1.30751	0.014952	30.1632	0.831607	67.2878
Hubei	2002	478834	4975.6	0.00962364	55509	331.4	0.0167498	2209	5672	0.389457	348603	0.728025		4616.29	5089.5	0.907022	3535	3547.7	0.99642	5608.92	1745.63	3.21312	6788.52	2444.06	2.77756	1376.2	88.16	15.6103	1822.58	2446.05	0.745112	1994.77	4975.6	3535	0.40091	0.710467	0.564291		6483	53.9	98481	2977	4975.63	3589.26	1.30295	0.015017	27.4377	0.829419	69.5418
Hubei	2003	548173	5395.9	0.0101591	51901	354	0.0146613	2871	5685	0.505013	412538	0.752569		4944.37	5547	0.891359	3985	3888.6	1.02479	5963.25	1801.63	3.30992	7321.98	2566.76	2.85262	1573.7	103.568	15.1948	2022.78	2580.58	0.783847	2141.9	5395.9	3985	0.39695	0.738524	0.537491		7238	60.9	230578	3112	5395.91	4030.11	1.34139	0.0151113	57.2138	0.772187	62.7809
Hubei	2004	566204	6320.5	0.00895822	50311	324.7	0.0154946	3280	5698	0.575641	461700	0.815431		5460	6179	0.883638	4684	4395.3	1.06568	6399	2089	3.06319	8023	2890.01	2.77612	2005.15	106.225	18.8764	2295.16	2994.67	0.766415	2680.96	6320.5	4684	0.424169	0.741081	0.572365		8053.71	69.2	232629	3266	6320.48	4960.25	1.27422	0.0139509	46.8986	0.658435	57.5283
Hubei	2005	749531	6484.5	0.0115588	61226	351.4	0.0174234	3860	5710	0.676007	501823	0.669516		5942.5	6874	0.864489	4883	5035.4	0.969734	6736.56	2430.19	2.77203	8785.94	3099.2	2.83491	2387.41	120.95	19.7387	2628	2810.01	0.935228	2943.58	6484.5	4883	0.453941	0.753026	0.602822		8872.64	71.7	225862	847	6484.5	5329.23	1.36828	0.0134541	42.3817	0.158935	61.0495
Hubei	2006	944297	7497.2	0.0125953	62100	373.9	0.0166087	4734	5693	0.831548	444427	0.470643		6611.18	7673	0.861615	5533	5634.4	0.982003	7397.32	2732.46	2.7072	9802.65	3419.35	2.86682	3038.49	142.131	21.3782	3075.83	3365.08	0.914044	3591.39	7497.2	5533	0.479031	0.738009	0.649085		9909.84	76	239670	954.176	7497.17	7454.07	1.32181	0.0101958	32.1529	0.128007	34.83
Hubei	2007	1.11318e+06	9150	0.0121659	67402.8	413.6	0.0162966	6616	5699	1.16091	522146	0.469058		7741	8963	0.863662	6513	6591.9	0.988031	8701.18	3090	2.81592	11485.8	3997.48	2.87326	3927.36	186.776	21.0271	3886	3966.68	0.979661	4450.25	9150	6513	0.486366	0.711803	0.683287		10791.6	70.7575	246583	4683	9150.01	9601.52	1.17941	0.0073694	25.6816	0.487735	41.88
Hubei	2008	1.48986e+06	11330	0.0131497	72750.6	483.6	0.0150435	8374	5711	1.46629	628971	0.422168		8904.69	10271	0.866974	7406	7547.7	0.981226	9477.51	2857.78	3.31639	13152.9	4656.38	2.8247	5148.76	222.548	23.1355	4586.77	4963.61	0.924079	5716.36	11330	7406	0.504533	0.653663	0.771855		10196.1	66.9787	258874	5014	11330.4	13454.9	0.899887	0.004978	19.2401	0.372651	52.98
Hubei	2009	2.13449e+06	12832	0.0166341	91160.8	577.5	0.0157854	11357	5720	1.98549	770329	0.360896		9701	11164	0.868954	7791	8376.6	0.930091	10294.1	3725.24	2.76333	14367.5	5035.26	2.85337	7183.67	280.999	25.5648	5127.12	6038.08	0.849131	6827	12832	7791	0.532029	0.607154	0.876267		11099.8	64.3761	2.65776e+06	5561.45	12831.5	15567	0.865038	0.00413542	170.73	0.357259	55.65
Hubei	2010	2.64118e+06	15806	0.01671	97923.7	554.3	0.0176662	17362	5728	3.03108	907218	0.34349		10945.2	12514	0.874636	8977	9378.3	0.95721	11451	4090.78	2.79921	16058.4	5832.27	2.75337	9405.63	302.786	31.0637	6053.37	7767.24	0.779346	8511.2	15806	8977	0.538479	0.567949	0.948112		13470.1	63.2582	270755	6813	15806.1	21623.1	0.852207	0.00292549	12.5216	0.315079	61.43
Hubei	2011	3.23013e+06	19594	0.0164853	113920	694.3	0.0164078	19035	5758	3.30584	1.25688e+06	0.38911		12636	14551	0.86839	10872.8	10819.6	1.00492	13163.8	4382.95	3.0034	18373.9	6897.92	2.66368	12195.4	361.951	33.6935	7247.02	9815.94	0.738291	11027.3	19594	10872.8	0.56279	0.554904	1.01421		15805.3	66.564	76665.9	1379.67	19594.2	28073.1	0.806633	0.0023711	2.73094	0.0491458	61.02
Hubei	2012	3.84524e+06	22250	0.017282	122748	820.8	0.0149547	24475	5779	4.23516	1.96392e+06	0.510741		14345.8	16510	0.868916	12283	12053.7	1.01902	14496	5726.7	2.5313	20839.6	7851.71	2.65415	15148.7	429.584	35.2637	8208.58	11193.1	0.733361	12554.7	22250	12283	0.564256	0.552045	1.02212		15799	10.58	82408	7610.94	22250.2	23352.6	0.710062	0.000453052	3.52885	0.325914	71.51
Hubei	2013	4.46204e+06	24668	0.0180884	133061	1006.1	0.0132254	28760	5799	4.95948	3.97616e+06	0.891107		16472.5	18310.8	0.899606	13912	13220.4	1.05231	15334.5	7849.5	1.95356	22667.9	9691.8	2.33887	18796.9	510.478	36.822	9398.77	12171.6	0.772191	14245.4	24668	13912	0.577485	0.56397	1.02396		12166.7	59.9353	294054	8180.61	24668.5	26332.9	0.493209	0.00227606	11.1668	0.310661	85.4
Hubei	2014	5108973	27367	0.0186684	140741	1236	0.0113868	28290	5816	4.86417	5.8068e+06	1.13659		18283.2	20167.1	0.906586	15762	14491.4	1.08768	16681.4	8680.9	1.92162	24852.3	10849.1	2.29072	22441.7	473.6	47.3853	11349.9	12852.4	0.883098	16109.6	27367	15762	0.588651	0.575949	1.02205		11887.8	58.38	301704	1407.06	27367	29421.6	0.434385	0.00198426	10.2545	0.047824	90.2
Hubei	2015	5.61741e+06	29550	0.0190099	135481	1298.4	0.0104344	38781	5851.5	6.62753	7.89341e+06	1.40517		20025.6	21966.2	0.911654	17429.4	15712.4	1.10928	18192.3	9803.15	1.85576	27051.5	11843.9	2.284	26086.4	477.481	54.6335	12736.8	13503.6	0.943218	17418.4	29550	17429.4	0.589455	0.589827	0.999369		11765.9	55.14	313785	7750	29550.2	32564.3	0.398167	0.00169326	9.63584	0.23799	91.51
Hubei	2016	6.00042e+06	32298	0.0185783	136608	1304.5	0.010472	41822	5885	7.10654	9.03837e+06	1.50629		21786.6	23821	0.914599	19391	17110.7	1.13326	20040	10938.3	1.8321	29385.8	12725	2.3093	29503.9	507.779	58.1038	14351.7	14654.4	0.979343	18786.3	32298	19391	0.581655	0.600378	0.968815		11685.9	28.56	274787	8193	32297.9	35674	0.361815	0.000800584	7.70273	0.229663	95.8
Hubei	2017	7006253	36523	0.0191831	139990	1389.5	0.0100748	46369	5902	7.85649	1.03308e+07	1.47451		23757.2	25973.8	0.914659	21642	18322.2	1.18119	21275.6	11632.5	1.82898	31889.4	13812.1	2.3088	31872.6	409.79	77.7778	16507.4	15441.8	1.06901	20853.6	36523	21642	0.570972	0.592558	0.963571		11777	22.01	272694	8112	36522.9	38720.4	0.322454	0.000568434	7.04264	0.209502	99.89
Hubei	2018	8.2205e+06	39367	0.0208817	155547	1837.8	0.00846374	64106	5917	10.8342	1.20409e+07	1.46475		25814.5	28228	0.914498	19695.4	19853.1	0.992052	23995.9	13946.3	1.7206	34454.6	14977.8	2.30038	28442.1	549.45	51.7647	18730.1	17089	1.09604	19813.7	39367	19695.4	0.503308	0.500301	1.00601		14674.4	41.8574	449611	7622.89	34054.4	41464.6	0.430909	0.00100947	10.8432	0.183841	99.978
Hubei	2019	9.57882e+06	37114	0.0258092	178330	1505.88	0.0118422	73940	5898.29	12.5358	1.42984e+07	1.49271		24287.7	30732.8	0.790286	20770.7	21558.8	0.96344	26421.8	15328	1.72376	37601.4	16390.9	2.29404	30297.2	578.667	52.3568	22920.6	19098.6	1.20012	21000.2	37114	20770.7	0.565829	0.559645	1.01105		15112.9	40.4301	460203	7949.44	35995.9	44056.4	0.41985	0.000917689	10.4458	0.180438	99.9838
Hubei	2020	8.08945e+06	39139.6	0.0206682	171666	1582.85	0.0108454	56979.8	5912.71	9.63684	1.06426e+07	1.31561		25527.1	32189	0.793038	21846	20701	1.05531	24190.8	13167.5	1.83716	35612.1	15268.1	2.33245	32152.2	607.884	52.892	18431.9	18193.5	1.01311	22186.6	39139.6	21846	0.566858	0.558155	1.01559		15551.4	39.0028	470795	8275.98	37937.5	46421.7	0.409923	0.000840184	10.1417	0.178278	97.0856
Hunan	2000	192442	3691.9	0.00521255	28909	274	0.0105507	2555	6562	0.389363	286833	1.49049		4207.94	4266.5	0.986276	2723.02	2914	0.934462	5218.79	1942.94	2.68603	6218.73	2197.16	2.83035	809.842	202.398	4.00125	1445.1	1461.86	0.988535	1274.94	3691.9	2723.02	0.345334	0.737566	0.468208		3335.36	62.65	112563	2355	3691.88	1627.94	0.903431	0.0384842	69.1444	1.44661	68.2605
Hunan	2001	239755	3983	0.00601946	28672	244.8	0.0117124	2401	6596	0.364008	293887	1.22578		4540.01	4284.5	1.05964	2845	3138.8	0.906397	5546.22	1990.33	2.78658	6780.56	2299.46	2.94877	969.173	205.127	4.72475	1584.27	1573	1.00716	1426.47	3983	2845	0.35814	0.714286	0.501395		4100	58.6849	107175	2464	3983	1811.22	1.02937	0.0324008	59.1728	1.36041	68.0101
Hunan	2002	262135	4340.9	0.00603872	29228	262.5	0.0111345	2347	6629	0.35405	323422	1.2338		4678.24	5089.5	0.919194	3013	3547.7	0.849283	5574.72	2068.74	2.69474	6958.56	2397.92	2.90191	988.3	207.79	4.75624	1756.49	1737.2	1.0111	1572.89	4340.9	3013	0.362342	0.694096	0.522035		4287	74.3	111788	2434	4340.94	2099.4	0.987574	0.0353911	53.2476	1.15938	67.8264
Hunan	2003	300904	4633.7	0.00649382	26988	307	0.00879088	3175	6663	0.476512	369306	1.22732		5103.53	5547	0.920053	3284	3888.6	0.84452	6082.62	2139.15	2.84348	7674.2	2532.87	3.02984	1235.3	180.228	6.8541	1958.05	1794.21	1.09132	1738.27	4633.7	3284	0.375136	0.708721	0.529315		4984	84.8	235777	2754	4633.73	2611.45	1.07559	0.0324724	90.2859	1.05459	22.5276
Hunan	2004	370442	5612.3	0.00660054	31334	370.3	0.00846179	3281	6698	0.489848	408280	1.10214		5727.65	6179	0.926954	3739	4395.3	0.850681	6885	2472	2.78519	8617	2837.76	3.03655	1679.39	188.509	8.90881	2242	2214.41	1.01246	2254	5612.3	3739	0.401618	0.666215	0.602835		6039.79	87.2	192968	3269	5612.26	3654.07	1.07618	0.0238638	52.8091	0.894619	32.522
Hunan	2005	445235	6473.6	0.0068777	38044	397	0.00958287	3659	6326	0.578407	417394	0.937469		6320.85	6874	0.91953	4894	5035.4	0.971919	7504.99	2756.43	2.72272	9523.97	3117.74	3.05476	2203.95	194.678	11.321	2640.48	2596.71	1.01686	2575.03	6473.6	4894	0.397774	0.755994	0.526161		8739.29	91.9	243077	110	6473.61	4341.88	1.34999	0.0211659	55.9843	0.0253346	39.6914
Hunan	2006	536174	7493.2	0.00715547	39752	413.1	0.00962285	5608	6342	0.884264	455281	0.84913		6947.25	7673	0.905415	5498	5634.4	0.975792	8169.3	3013.32	2.71106	10504.7	3389.62	3.09907	2718.44	203.282	13.3728	3084.96	3151.7	0.978824	3216.69	7493.2	5498	0.429281	0.733732	0.585065		9400.51	93.4	244134	111.691	7493.17	6131.18	1.25454	0.0152336	39.8184	0.0182169	46.31
Hunan	2007	735536	9145	0.00804304	44942.3	420.7	0.0106827	5687	6355	0.894886	460816	0.626504		8098.9	8963	0.903593	6240	6591.9	0.946616	8990.72	3377.38	2.66204	12293.5	3904.2	3.1488	3609.54	216.334	16.6851	3657.04	3916.44	0.933766	4034.75	9145	6240	0.441197	0.68234	0.646595		10277.4	90.4289	252073	4560	9145	8464.08	1.12383	0.0106838	29.7815	0.538747	52.77
Hunan	2008	1.12704e+06	11157	0.0101016	50252.8	439	0.0114471	6133	6380	0.961285	477024	0.423253		9166.85	10271	0.892498	7145	7547.7	0.946646	9945.52	3088.85	3.21981	13821.2	4512.46	3.06289	4879.96	232.023	21.0322	4216.16	4933.08	0.854671	5564.44	11157	7145	0.49874	0.640405	0.778788		10169	84.0076	250331	4520	11156.6	11553.3	0.911476	0.0072713	21.6675	0.39123	59.52
Hunan	2009	1534995	12931	0.0118707	63842.6	469.7	0.0135922	8309	6406	1.29707	440432	0.286928		9997.15	11164	0.895481	7929	8376.6	0.946565	10828.2	4020.87	2.69301	15084.3	4909.04	3.07276	6880	298.15	23.0757	5402.81	5687.19	0.949996	6773.4	12931	7929	0.523811	0.613178	0.854257		10751.4	81.1502	260278	5092.79	12930.7	13507.6	0.831464	0.00600772	19.269	0.37703	66.6
Hunan	2010	1.86558e+06	15902	0.0117318	72636.6	319.1	0.022763	13873	6570	2.11157	400940	0.214914		11093.9	12514	0.886515	8922	9378.3	0.951345	11825.3	4310.37	2.74346	16565.7	5621.96	2.94661	8617.98	362.55	23.7705	6369.27	7343.19	0.867371	8780.8	15902	8922	0.552182	0.561062	0.984174		11323.3	80.1311	268110	5773	15902.1	19008.8	0.712064	0.00421547	14.1045	0.303701	78.99
Hunan	2011	2.33218e+06	19635	0.0118777	85783	391.8	0.0218946	16064	6596	2.43542	353901	0.151747		12705.6	14551	0.873177	10546.9	10819.6	0.974795	13402.9	4355.7	3.07709	18844	6567.06	2.86948	11407.7	473.173	24.1091	7539.54	9361.99	0.805335	10913.4	19635	10546.9	0.555814	0.537147	1.03475		13005.8	68.553	42271.2	177.59	19635.2	26386.6	0.66237	0.00259802	1.602	0.00673032	86.35
Hunan	2012	2.87678e+06	22154	0.0129854	100032	393.5	0.025421	23212	6639	3.49631	422420	0.146838		14379.5	16510	0.870957	11739.5	12053.7	0.973936	14609	5870.1	2.48871	21318.8	7440.17	2.86536	13966.3	556.982	25.0749	8643.6	10506.4	0.822697	12488.8	22154	11739.5	0.563727	0.529906	1.06382		12084	2.35759	44384.8	8115.92	22154.2	21340.2	0.54545	0.000110477	2.07987	0.380312	95.01
Hunan	2013	3.27025e+06	24502	0.0133469	103414	426.6	0.0242414	24392	6691	3.64549	772098	0.236097		16004.9	18310.8	0.874071	12920	13220.4	0.977276	16867.3	7832.6	2.15347	24352	9028.6	2.69721	17225.2	616.211	27.9534	9885.09	11517.4	0.858278	14001.6	24502	12920	0.571447	0.527304	1.08372		11223.8	64.1321	307227	7805.68	24501.7	24199	0.458084	0.0026502	12.6959	0.322562	96.03
Hunan	2014	3679345	27049	0.0136025	107432	480	0.0223817	26637	6737	3.95384	979342	0.266173		17621.7	20167.1	0.873786	14384	14491.4	0.992589	18334.7	9024.8	2.03159	26570.2	10060.2	2.64112	20548.6	694.4	29.5919	11406.5	12482.1	0.913832	15652.2	27049	14384	0.578661	0.531776	1.08817		10899.5	62.37	309960	106.95	27048.5	27153.6	0.402962	0.00229693	11.4151	0.0039387	99.7
Hunan	2015	4.12669e+06	29047	0.0142069	114869	493	0.0233	34075	6783.03	5.02357	1.05058e+06	0.254581		19317.5	21966.2	0.879419	16288.8	15712.4	1.03669	19501.4	9690.64	2.01239	28838.1	10992.5	2.62343	24324.2	720.907	33.7411	12759.8	12810.8	0.996015	15555.1	29047	16288.8	0.535515	0.560776	0.954954		11142.3	59.55	314107	7126	29047.2	30136.6	0.383592	0.001976	10.4228	0.236456	99.8
Hunan	2016	4.68842e+06	31245	0.0150053	119345	534.7	0.0223199	34050	6822	4.9912	1.05629e+06	0.225297		21114.8	23821	0.886395	17490	17110.7	1.02217	21420	10629.9	2.01506	31283.9	11930.4	2.6222	27688.4	664.88	41.6442	14631.8	13341.2	1.09674	16737.3	31245	17490	0.535679	0.55977	0.956964		11443.5	34.68	298757	5320	31244.7	33083.8	0.366255	0.00104825	9.03032	0.160804	99.89
Hunan	2017	5685310	34591	0.0164358	130829	533	0.0245458	37916	6860.15	5.52699	2.03192e+06	0.357397		23102.7	25973.8	0.889462	19418	18322.2	1.05981	23162.6	11533.6	2.00828	33947.9	12935.8	2.62434	31328.1	631.149	49.6366	16759.1	14145.5	1.18476	17585.4	34591	19418	0.508381	0.56136	0.905624		12404.6	21.46	300563	4354	34590.6	35983.3	0.358611	0.000596388	8.35285	0.121001	99.75
Hunan	2018	6.58273e+06	36426	0.0180715	146948	958.7	0.0153279	48957	6899	7.09625	2.81613e+06	0.427805		25240.7	28228	0.894171	18273.6	19853.1	0.920439	25064.2	12720.5	1.97037	36698.3	14092.5	2.6041	26904.5	721.185	37.3059	18888.7	14453.5	1.30685	18395.2	36426	18273.6	0.505001	0.501664	1.00665		14203.9	42.3409	296832	5751.59	33478.3	38657.5	0.424271	0.00109528	7.67851	0.148783	99.9561
Hunan	2019	7.87164e+06	36023	0.0218517	157277	636.933	0.0246929	54685	6791.19	8.05234	4.90693e+06	0.623369		23612.1	30732.8	0.768301	19267.2	21558.8	0.893703	26924	13968.8	1.92744	39841.9	15394.8	2.58801	28677.5	757.048	37.8808	21158.2	14947	1.41555	19500.3	36023	19267.2	0.541328	0.534858	1.0121		14730.5	39.77	305297	5968.43	35402.4	41164.5	0.416088	0.000966125	7.41651	0.14499	99.982
Hunan	2020	6.35463e+06	37993.8	0.0167254	151454	657.845	0.0230228	45615.3	6809.5	6.69878	2.34899e+06	0.369649		24787.1	32189	0.77005	20260.8	20701	0.978733	25482.4	12545.9	2.03114	37684.2	14289.8	2.63713	30450.6	792.911	38.4036	18353.4	16367.7	1.12132	20605.3	37993.8	20260.8	0.542334	0.533266	1.01701		15257.2	37.1991	313761	6185.26	37326.6	43523.4	0.408749	0.000854692	7.20902	0.142113	109.995
Gudong	2000	1071166	9662.2	0.0110862	71107	526.4	0.0135082	15799	8650.03	1.82647	482104	0.450074		6708.02	4266.5	1.57225	5007.34	2914	1.71837	8016.91	2646.02	3.0298	9761.57	3654.48	2.67112	2894.55	250.58	11.5514	3793.42	4868.75	0.779136	3487.86	9662.2	5007.34	0.36098	0.51824	0.696549		5890.24	88.16	114055	1694	9662.23	12480.9	0.609615	0.00706358	9.13834	0.135727	54.3243
Gudong	2001	1374337	10556	0.0130195	79052	580.1	0.0136273	18259	8733.18	2.09076	539722	0.392714		7092.49	4284.5	1.65538	5037.99	3138.8	1.60507	8099.63	2703.36	2.99613	10415.2	3769.79	2.7628	3233.08	251.355	12.8626	4301.75	5341.61	0.805328	3860.81	10556	5037.99	0.365746	0.477264	0.766339		6088	93.45	112812	1990	10556.5	14035.4	0.576708	0.00665819	8.0377	0.141785	53.815
Gudong	2002	1564491	11674	0.0134015	86881	642.1	0.0135308	22761	8842.08	2.57417	684532	0.437543		7524.55	5089.5	1.47845	5683	3547.7	1.60188	8988.48	2825.01	3.18175	11137.2	3911.9	2.84701	3287.3	251.87	13.0516	4801.3	5935.63	0.808895	4156.67	11674	5683	0.356062	0.486808	0.731422		6649	97.4	145236	2045	11674.4	16378.6	0.569537	0.00594678	8.86742	0.124858	54.8178
Gudong	2003	1798393	15845	0.0113499	93812	749.3	0.01252	29235	8963	3.26174	805730	0.448028		8217.5	5547	1.48143	6190	3888.6	1.59183	9636.27	2927.35	3.29181	12380.4	4054.58	3.05344	4145.1	217.684	19.0419	5225.27	7307.08	0.715096	5259.48	15845	6190	0.331933	0.39066	0.849674		7910	107.5	546430	2246	15844.6	21513.5	0.499222	0.00499687	25.3994	0.1044	42.3124
Gudong	2004	2112055	18865	0.0111956	93051	858.2	0.0108426	31446	9111	3.45143	572651	0.271134		8996.77	6179	1.45602	7286.48	4395.3	1.65779	10695	3241	3.29991	13628	4365.87	3.12148	5029.44	194.022	25.922	5903.75	8890.29	0.664067	6365.35	18865	7286.48	0.337416	0.386243	0.873584		8790.24	114.8	164728	2609	18864.6	29554.9	0.465964	0.00388429	5.57362	0.0882763	48.1889
Gudong	2005	2437605	22367	0.0108982	119359	1015.7	0.0117514	36894	9194	4.01283	1.12474e+06	0.461412		9730.2	6874	1.41551	9821	5035.4	1.95039	11809.9	3707.73	3.1852	14769.9	4690.49	3.14891	5890.11	195.969	30.0563	9598.34	11339.9	0.84642	8383.17	22367	9821	0.374801	0.439084	0.853596		9852.65	129.4	231568	2896	22366.5	31519.6	0.440508	0.00410538	7.34679	0.0918793	50.5956
Gudong	2006	3130433	25969	0.0120545	147233	1189	0.0123829	43516	9442	4.60877	1.07026e+06	0.341888		10547.7	7673	1.37465	10829	5634.4	1.92194	12432.2	3885.97	3.19926	16015.6	5079.78	3.15281	6553.67	217.527	30.1281	11195.5	13431.8	0.833508	9621.48	25969	10829	0.370499	0.416997	0.888492		10948	126.7	234713	3057	25968.5	44674.8	0.421586	0.00283605	5.25382	0.0684279	55.78
Gudong	2007	4.04291e+06	30674	0.0131803	199464	1355.8	0.0147119	56451	9660	5.84379	1.32845e+06	0.328587		11661.6	8963	1.30109	12663	6591.9	1.92099	14336.9	4202.32	3.41166	17699.3	5624.04	3.14708	7368.69	259.703	28.3736	13449.7	15939.1	0.84382	11148.9	30674	12663	0.363464	0.412825	0.88043		12430	120.3	246331	3852	30673.7	55252.9	0.405235	0.00217726	4.45825	0.0697158	63.03
Gudong	2008	5.02558e+06	36797	0.0136576	238684	1460.3	0.0163448	62031	9893	6.27019	2.01632e+06	0.401211		13066.3	10271	1.27216	14390	7547.7	1.90654	15528	4298.47	3.61244	19732.9	6399.79	3.08336	8640.87	290.861	29.7079	15323.6	18402.6	0.832684	12969.8	36797	14390	0.35247	0.391064	0.901309		13298.2	113.6	213314	4833	36796.7	65424.6	0.361395	0.00173635	3.26046	0.0738713	63.87
Gudong	2009	6.52982e+06	39483	0.0165383	283650	1553.4	0.01826	83621	10130	8.25479	1.70985e+06	0.261852		14240.8	11164	1.2756	15291	8376.6	1.82544	16857.5	5019.81	3.35819	21574.7	6906.93	3.12363	10230.1	274.282	37.2976	18052.6	19419.7	0.929602	14949	39483	15291	0.378619	0.387281	0.977634		13647.3	107	188844	4740.9	39482.6	68275.8	0.345653	0.00156717	2.7659	0.0694375	65.49
Gudong	2010	8.08748e+06	46013	0.0175765	344692	890.3	0.0387164	119343	10441	11.4302	2.35895e+06	0.291679		15894	12514	1.2701	17218	9378.3	1.83594	18489.5	5515.58	3.35224	23897.8	7890.25	3.02878	12599.3	353.317	35.66	20711.5	23014.5	0.899934	18041.3	46013	17218	0.392091	0.374199	1.04782		15983.6	105.1	187031	5456	46013.1	85824.6	0.347371	0.00122459	2.17922	0.0635715	72.12
Gudong	2011	1.04549e+07	53210	0.0196483	410805	986.1	0.0416596	128413	10505	12.224	2.75065e+06	0.263097		18134.6	14551	1.24628	19578.1	10819.6	1.80951	20251.8	6149.94	3.29301	26897.5	9371.73	2.87007	16599.2	470.041	35.3143	24097.7	26447.4	0.911156	21003.6	53210	19578.1	0.39473	0.367941	1.07281		18439.4	84.77	785587	5848.91	53210.3	94860.8	0.346538	0.000893625	8.28147	0.0616578	72.12
Gudong	2012	1.23615e+07	57068	0.021661	492327	1081.8	0.04551	153598	10594	14.4986	3.64938e+06	0.295222		20384.8	16510	1.23469	21823.3	12053.7	1.8105	22396.4	7458.6	3.00276	30226.7	10542.8	2.86703	18250.1	501.34	36.4027	26519.7	27701	0.957356	22871.9	57068	21823.3	0.400783	0.382408	1.04805		17634	79.92	838551	5965.49	57067.9	95559.5	0.309	0.000836337	8.77517	0.0624269	79.11
Gudong	2013	1.44345e+07	62164	0.0232201	501718	1271.8	0.0394494	170430	10644	16.0118	5.29394e+06	0.366755		23420.7	18310.8	1.27907	23739	13220.4	1.79563	21621.5	8937.8	2.41911	29537.3	11067.8	2.66876	21795.5	512.871	42.4971	29689	29427.5	1.00889	26050.8	62164	23739	0.419066	0.381877	1.09738		17106.8	76.19	862471	5911.84	62164	105524	0.275188	0.000722016	8.17322	0.0560237	84.62
Gudong	2014	16054458	67792	0.0236819	506862	1572.5	0.0322329	179953	10724	16.7804	4.13248e+06	0.257404		25685	20167.1	1.27361	24581.7	14491.4	1.6963	23611.7	10043.2	2.35101	32148.1	12245.6	2.62528	25843.1	450.9	57.3145	33223.3	31419.8	1.0574	28759.8	67792	24581.7	0.424236	0.362605	1.16997		17013.7	73.01	905082	5665.09	67792.2	115363	0.250968	0.00063287	7.84549	0.0491065	86.4
Gudong	2015	1.79817e+07	72813	0.0246957	501696	1837.8	0.0272987	241176	10849	22.2303	6.62577e+06	0.368474		27858.9	21966.2	1.26826	26365	15712.4	1.67797	25673.1	11103	2.31226	34757.2	13360.4	2.60151	29950.5	392.55	76.2972	36853.5	32613.5	1.13001	30374.2	72813	26365	0.417154	0.362092	1.15207		16587.3	67.83	911523	5609	72812.6	124821	0.227809	0.000543418	7.30264	0.0449363	91.56
Gudong	2016	2.03514e+07	79512	0.0255954	515649	2067.3	0.0249431	259032	10999	23.5505	7.58165e+06	0.372536		30295.8	23821	1.27181	28495	17110.7	1.66533	28613.3	12414.8	2.30477	37684.3	14512.2	2.59673	32947.3	356.34	92.4603	42050.9	35109.7	1.1977	34647.1	79512	28495	0.435747	0.358374	1.2159		16135.3	35.37	938261	5610	79512.1	134021	0.202929	0.000263914	7.00085	0.0418591	96.22
Gudong	2017	23436283	89879	0.0260754	565287	2290.5	0.0246796	332652	11169	29.7835	9.37076e+06	0.39984		33003.3	25973.8	1.27064	30762	18322.2	1.67895	30197.9	13199.6	2.28779	40975.1	15779.7	2.5967	37403.9	357.834	104.529	48085.7	38008.1	1.26515	39657.5	89879	30762	0.441232	0.34226	1.28917		17172.1	27.68	882020	6340	89879.2	143298	0.191057	0.000193164	6.15515	0.0442435	97.98
Gudong	2018	2.7047e+07	97278	0.0278038	762733	4585.2	0.0166347	478082	11346	42.1366	1.36542e+07	0.504832		35809.9	28228	1.26859	31028.5	19853.1	1.5629	30924.3	15411.3	2.0066	44341	17167.7	2.58281	32885.7	462.624	71.0853	52751.2	40695.2	1.29625	36698.9	97278	31028.5	0.377257	0.318967	1.18275		20214.6	56.0865	986664	7057.59	86604.9	151335	0.233412	0.000370612	6.51973	0.0466355	99.8737
Gudong	2019	30984890	93580	0.0331106	803208	2617.99	0.0306803	527390	11568.3	45.5893	2.22308e+07	0.717474		33592.2	30732.8	1.09304	32629.4	21558.8	1.5135	34424.1	16949.4	2.03099	48117.6	18818.4	2.55694	34869.8	477.409	73.0398	59773.4	43546.4	1.37264	38798.1	93580	32629.4	0.414598	0.348679	1.18905		20988.2	52.3519	1.04077e+06	7353.89	91333.2	159761	0.229798	0.000327689	6.51451	0.0460305	99.9517
Gudong	2020	2.63805e+07	98477	0.0267884	741112	2740.25	0.0270455	389319	11725.7	33.2022	1.22325e+07	0.463697		35223.7	32189	1.09428	34230.2	20701	1.65355	33203.9	14773.7	2.24749	45721.3	17433.3	2.62265	36853.9	492.193	74.877	53207.8	44195	1.20393	40897.3	98477	34230.2	0.415298	0.347596	1.19477		21761.8	48.6173	1.09487e+06	7650.19	96061.5	168392	0.22654	0.000288716	6.50192	0.045431	104.065
Guangxi	2000	83597	2036	0.00410594	13015	170	0.00765588	1191	4751	0.250684	17741	0.212221		3849.47	4266.5	0.902255	2147.38	2914	0.736917	4852.31	1487.96	3.26105	5834.43	1864.51	3.1292	497.75	85.59	5.81552	763.45	748	1.02066	676.12	2036	2147.38	0.332083	1.0547	0.314859		2228.43	80.05	81571	2108	2036	1003.24	1.09451	0.0797915	81.3076	2.10119	50.1335
Guangxi	2001	80046	2231.2	0.00358758	9532	183.2	0.00520306	1099	4788	0.229532	37753	0.471641		4305.03	4284.5	1.00479	2247	3138.8	0.715879	5224.73	1550.62	3.36945	6665.73	1944.33	3.42829	561.314	94.3154	5.95145	876.82	791.85	1.10731	769.04	2231.2	2247	0.344676	1.00708	0.342252		2228	66.2624	90512	2648	2231.19	1059.23	0.99857	0.0625571	85.4508	2.49993	53.1123
Guangxi	2002	90478	2455.4	0.00368486	12085	192.3	0.00628445	1054	4822	0.218582	44406	0.490793		4663.96	5089.5	0.916389	2405	3547.7	0.677904	5413.44	1686.11	3.21061	7315.32	2012.6	3.63476	627.7	99.3	6.32125	995.72	863.96	1.15251	877.93	2455.4	2405	0.357551	0.979474	0.365044		2133	68.3	97126	2535	2455.36	1180.55	0.868712	0.0578544	82.2718	2.1473	55.3515
Guangxi	2003	112389	2735.1	0.00410914	13188	198.4	0.00664718	1331	4857	0.274037	41808.4	0.371998		4939.77	5547	0.890531	2567	3888.6	0.660135	5763.5	1751.23	3.29112	7785.04	2094.51	3.71688	791.3	101.237	7.81634	1074.89	1007.96	1.0664	1030.4	2735.1	2567	0.376732	0.93854	0.401402		2621	87.4	214814	3224	2735.13	1436.43	0.958273	0.0608453	149.547	2.24445	60.5415
Guangxi	2004	118659	3320.1	0.00357396	14801	219.3	0.0067492	1272	4889	0.260176	90954.6	0.766521		5497.6	6179	0.889724	2863	4395.3	0.651378	6446	1929	3.34163	8690	2305.22	3.7697	1094.62	114.317	9.5753	1220.46	1288.26	0.947371	1344.73	3320.1	2863	0.405027	0.862323	0.469693		3366.71	94.4	122731	3291	3320.1	2025.48	1.01404	0.0466062	60.5935	1.6248	60.8876
Guangxi	2005	145947	4063.3	0.00359183	17947	247.2	0.00726011	1225	4660	0.262876	94059.3	0.644476		5890.69	6874	0.856952	3928	5035.4	0.780077	7032.8	2349.6	2.99319	9286.7	2494.67	3.72262	1480.92	146.969	10.0764	1652.57	1510.68	1.09392	1747.42	4063.3	3928	0.430049	0.966702	0.444863		3618.87	102.3	145609	3489	4063.3	2242.26	0.890623	0.0456236	64.9385	1.55602	61.3776
Guangxi	2006	182403	4802	0.00379848	18940	268.1	0.00706453	1442	4719	0.305573	9423.41	0.0516626		6334.61	7673	0.825572	4330	5634.4	0.768494	6791.95	2413.93	2.81365	9898.75	2770.48	3.57294	1947.81	137.41	14.1752	1917.47	1878.56	1.02071	2259.82	4802	4330	0.4706	0.901708	0.521898		3979.84	99.4	128932	3894	4801.98	3356.76	0.828791	0.0296119	38.4097	1.16005	57.48
Guangxi	2007	220030	5885.9	0.00373826	20141	313.7	0.00642047	1907	4768	0.399958	9969.52	0.0453098		7712.24	8963	0.860454	4987	6591.9	0.756535	8151.26	2747.47	2.96682	12200.4	3224.05	3.7842	2596.74	184.437	14.0793	2289	2425.29	0.943805	3034.53	5885.9	4987	0.515559	0.847279	0.608488		4671.04	97.4	183981	4544	5885.88	4587.35	0.793601	0.0212323	40.1062	0.99055	68.38
Guangxi	2008	328306	7171.6	0.00457787	23243	341.1	0.00681413	2228	4816	0.462625	26996	0.0822282		8918.19	10271	0.868288	6103	7547.7	0.808591	9627.4	2300.01	4.18581	14146	3690.34	3.83326	3325.95	236.533	14.0612	2679.94	3037.74	0.882215	3890.41	7171.6	6103	0.542474	0.850996	0.637459		4676.33	92.5	205745	5417	7171.6	6071.98	0.652062	0.0152339	33.8843	0.892131	82.3
Guangxi	2009	472028	7700.4	0.00612991	29855.8	384	0.00777495	2702	4856	0.556425	17661.8	0.0374169		9715.96	11164	0.870294	6893	8376.6	0.822888	10352.4	3231.14	3.20394	15451.5	3980.44	3.88185	4689.88	303.508	15.4523	2919.13	3381.54	0.863255	5795.8	7700.4	6893	0.752662	0.895148	0.840824		5199.11	89	161596	5693.1	7700.36	6880.04	0.675178	0.012936	23.4877	0.827481	86.32
Guangxi	2010	628696	9502.4	0.00661618	33987.1	595.3	0.00570924	3647	4610	0.791106	41361.6	0.0657896		10803.6	12514	0.863325	7732	9378.3	0.824456	11490.1	3455.29	3.32536	17063.9	4543.41	3.75575	6383.26	338.261	18.8708	3383.11	4511.68	0.749856	7883.4	9502.4	7732	0.829622	0.813689	1.01958		6206.82	90.4	165211	6232	9502.39	9644.13	0.653185	0.00937358	17.1307	0.646196	91.14
Guangxi	2011	810205	11714	0.00691656	40135.3	583	0.00688427	4402	4645	0.947686	56377.2	0.0695839		12042.7	14551	0.82762	9180.55	10819.6	0.848511	12848.4	3522.59	3.64742	18854.1	5231.33	3.60407	7580.9	409.756	18.501	3998.33	5675.32	0.704512	9989	11714	9180.55	0.85274	0.783725	1.08806		7032.89	52.1	222439	7438.11	11714.4	12836.6	0.600365	0.00405872	17.3285	0.579447	95.49
Guangxi	2012	971539	13031	0.0074556	41267.8	632.6	0.00652352	5900	4682	1.26015	25238.3	0.0259776		13625.2	16510	0.825268	10519.5	12053.7	0.872718	14244	4933.6	2.88714	21242.8	6007.55	3.53602	9345.18	463.434	20.1651	4615.3	6247.43	0.738752	11068.5	13031	10519.5	0.849398	0.807266	1.05219		7264	50.41	245578	7963.96	13031	10708.2	0.557438	0.00470762	22.9337	0.743727	98
Guangxi	2013	1.07679e+06	14378	0.00748915	40663.5	667.7	0.00609009	7884	4719	1.67069	73449	0.0682111		14082.3	18310.8	0.769073	11710	13220.4	0.885751	14470.1	6035.3	2.39758	22689.4	7793.1	2.91147	11383.9	523.737	21.7359	5171.39	6863.04	0.753513	10129.5	14378	11710	0.704514	0.814439	0.86503		7344.11	47.2	225303	7675.64	14378	12112	0.510788	0.00389696	18.6016	0.633721	96.44
Guangxi	2014	1119033	15673	0.00713988	41208	796	0.00517688	9664	4754	2.03281	115833	0.103512		15557.1	20167.1	0.771408	12944	14491.4	0.893219	15045.4	6675.1	2.25396	24669	8683.2	2.841	13287.6	555.6	23.9158	5934.49	7324.96	0.810174	10789.8	15673	12944	0.688432	0.825879	0.833575		6796.51	46.66	219304	8037.55	15673	13554.5	0.433645	0.00344239	16.1794	0.592979	95.4
Guangxi	2015	1.05912e+06	16803	0.00630319	38269.1	1125.8	0.00339928	13573	4796	2.83007	73131.7	0.0690492		16873.4	21966.2	0.768154	13856.7	15712.4	0.881893	16321.2	7581.98	2.15263	26415.9	9466.6	2.79043	15654.9	572.835	27.3289	6520.15	7717.52	0.84485	11452.2	16803	13856.7	0.681557	0.824655	0.826475		6046.71	42.12	220066	6977	16803.1	15001.2	0.359856	0.00280777	14.6699	0.465095	98.65
Guangxi	2016	1.17749e+06	18245	0.00645375	39902.8	1160.3	0.00343901	14858	4838	3.0711	339922	0.288684		18305.1	23821	0.768444	15013	17110.7	0.877402	17268.5	8351.25	2.06777	28324.4	10359.5	2.73415	17652.9	583.833	30.2363	7247.18	8273.66	0.875934	12363.9	18245	15013	0.67766	0.822856	0.823546		6517.77	20.11	193186	6938	18245.1	16422	0.357235	0.00122458	11.7639	0.422482	98.96
Guangxi	2017	1.42179e+06	20396	0.00697091	36857	690.6	0.00533695	15270	4885	3.1259	394228	0.277276		19904.8	25973.8	0.76634	16064	18322.2	0.876753	18348.6	9436.59	1.94441	30502.1	11325.5	2.69322	19908.3	590.839	33.6949	8194.11	7450.85	1.09976	9364.5	20396	16064	0.459134	0.787605	0.582949		6613.32	17.73	198144	6503	20396.2	17824.7	0.324242	0.000994687	11.1163	0.364831	99.92
Guangxi	2018	1.44853e+06	20353	0.00711703	39961.4	921.9	0.00433468	20551	4926	4.17194	614077	0.423931		21485	28228	0.761122	15861.9	19853.1	0.79896	20159.4	10617	1.89879	32436.1	12434.8	2.60849	17460.5	649.807	26.8703	9260.2	8072.94	1.14707	13312.1	20353	15861.9	0.65406	0.779338	0.839251		8030.96	33.9082	243627	8624.72	19688.4	19086.6	0.407902	0.00177655	12.7643	0.451873	100
Guangxi	2019	1.67133e+06	20953	0.00797655	47420.1	1029.65	0.00460546	22687	4797.16	4.72926	775572	0.464046		20694.9	30732.8	0.67338	16739.2	21558.8	0.776442	21590.9	12045	1.79252	34744.9	13675.7	2.54063	18603.7	685.799	27.127	10772	7077.43	1.52202	14102.4	20953	16739.2	0.673051	0.798892	0.84248		8358.52	30.2041	251015	8979.32	20812.7	20297.2	0.401607	0.00148809	12.367	0.442392	100
Guangxi	2020	1.59227e+06	22087.3	0.00720895	49698.9	1081.61	0.0045949	17841.6	4799.08	3.71772	413067	0.259421		21688	32189	0.673772	17616.5	20701	0.850997	20976.8	10216	2.05333	34180.2	12415.8	2.75296	19746.8	721.791	27.3581	9257.63	9228.94	1.00311	14892.8	22087.3	17616.5	0.674268	0.797584	0.845388		8686.09	26.5001	258404	9333.92	21937	21457.4	0.395957	0.00123501	12.0426	0.434997	112.857
Hainan	2000	8306	518.48	0.00160199	1150	39.6	0.00290404	320	788.05	0.406066		0		3770.29	4266.5	0.883696	2903.68	2914	0.996459	4082.56	1483.9	2.75124	5358.32	2182.26	2.4554	179.69	19.18	9.36861	219.47	102.45	2.14222	240.66	518.48	2903.68	0.464164	5.60037	0.082881		191.63	2.02	7064	95	518.48	202.87	0.3696	0.00995712	34.8203	0.46828	19.4725
Hainan	2001	8457	566.72	0.00149227	927	43.7	0.00212128	303	795.55	0.380869	83990	9.93142		4032.66	4284.5	0.94122	2961.37	3138.8	0.943472	4367.85	1357.43	3.21773	5838.84	2226.47	2.62246	194.258	19.0591	10.1924	232.92	111.25	2.09366	254.79	566.72	2961.37	0.449587	5.22546	0.0860379		118	1.9283	7001	75	566.72	219.5	0.208216	0.00878497	31.8952	0.341686	19.0888
Hainan	2002	12178	623.45	0.00195332	848	46.7	0.00181585	199	803.13	0.247781	9134	0.750041		4622.96	5089.5	0.908333	3198	3547.7	0.901429	5459.64	1602.85	3.40621	6822.72	2423.2	2.81558	202.7	15.71	12.9026	249.85	125.33	1.99354	275.99	623.45	3198	0.442682	5.12952	0.0863008		186	2.2	7170	94	623.45	264.58	0.29834	0.00831507	27.0996	0.35528	19.1159
Hainan	2003	12126	698.3	0.0017365	1040	54.3	0.00191529	296	811	0.364982	11978.4	0.987825		4923.65	5547	0.887625	3275	3888.6	0.842205	5502.43	1644.79	3.34537	7259.25	2588.06	2.8049	246.2	19.1986	12.8239	271.44	151.16	1.79571	315.66	698.3	3275	0.452041	4.68996	0.0963847		207	2.3	26051	91	698.3	333.46	0.296434	0.00689738	78.1233	0.272896	73.185
Hainan	2004	20870	790.12	0.00264137	1409	53.8	0.00261896	278	818	0.339853	1885.29	0.0903349		5276.7	6179	0.853973	3620	4395.3	0.823607	5802	1745	3.32493	7736	2817.62	2.74558	291.02	15.1309	19.2335	305.11	180.41	1.6912	366.16	790.12	3620	0.463423	4.58158	0.101149		277.34	2.3	33055	112	790.12	407.23	0.35101	0.00564791	81.1703	0.275029	67.8467
Hainan	2005	15950	903.6	0.00176516	1225	58.2	0.00210481	200	828	0.241546	10006.6	0.627376		5563.98	6874	0.809425	4145	5035.4	0.823172	5928.79	1969.09	3.01093	8123.94	3004.03	2.70435	339.244	17.6938	19.1731	373.75	220.07	1.69832	424.33	903.6	4145	0.469599	4.58721	0.102372		326.01	2.2	35274	127	903.6	429.42	0.36079	0.00512319	82.1434	0.295748	69.0271
Hainan	2006	21044	1052.4	0.00199962	1209	63.8	0.00189498	248	836	0.296651	8535.26	0.405591		6325.33	7673	0.824362	4736	5634.4	0.840551	7126.78	2232.19	3.19273	9395.13	3255.53	2.8859	397.001	18.7878	21.1308	420.51	287.86	1.46081	497.36	1052.4	4736	0.472596	4.50019	0.105017		332.23	2.4	28249	147	1052.43	640.26	0.315679	0.00374848	44.1211	0.229594	62.54
Hainan	2007	26020	1229.6	0.00211614	1262	81.6	0.00154657	296	845	0.350296	7327.25	0.281601		7394.12	8963	0.82496	5552	6591.9	0.842246	8292.89	2556.56	3.24377	10996.9	3791.37	2.9005	472.767	19.2624	24.5435	497.95	364.26	1.36702	558.42	1229.6	5552	0.454148	4.51529	0.10058		426.41	2.6	35159	158	1229.64	1002.78	0.346776	0.00259279	35.0615	0.157562	62.07
Hainan	2008	33479.2	1459.2	0.00229435	1726.31	69.1	0.00249828	341	854	0.399297	35602.3	1.06341		8498.91	10271	0.827466	6550	7547.7	0.867814	9408.48	2323.39	4.04946	12607.8	4389.97	2.87196	668.017	25.5414	26.1543	587.22	434.4	1.3518	757.62	1459.2	6550	0.519202	4.48876	0.115667		471.95	2.2	36188	220	1459.23	1103.07	0.323424	0.00199443	32.8066	0.199443	64.74
Hainan	2009	57806	1646.6	0.00351063	4210	80.5	0.00522981	630	864	0.729167	5556.27	0.0961192		9247.6	11164	0.828342	6695	8376.6	0.79925	10086.6	3088.56	3.26581	13750.9	4744.36	2.89836	942.679	26.6589	35.3608	748.59	443.43	1.68818	914.2	1646.6	6695	0.555205	4.06595	0.13655		536.89	2.2	37517	200.9	1646.6	1057.45	0.32606	0.00208048	35.4787	0.189985	64.98
Hainan	2010	70203.5	2052.1	0.00342106	4893.1	38.6	0.0126764	714	869	0.821634	32651	0.46509		10428.2	12514	0.833323	7553	9378.3	0.80537	10926.7	3446.24	3.17062	15581	5275.37	2.95355	1257.5	38.4247	32.7263	953.67	571	1.67018	1185.4	2052.1	7553	0.577652	3.68062	0.156944		647.2	2.9	36689	212	2052.12	1381.25	0.315381	0.00209955	26.5622	0.153484	67.97
Hainan	2011	103717	2515.3	0.00412345	5396.6	42.1	0.0128185	765	877	0.872292	34583.8	0.333444		12407.5	14551	0.852689	9237.66	10819.6	0.853789	12642.8	3781.63	3.3432	18369	6446.01	2.84966	1599.14	58.0936	27.527	1148.93	714.5	1.60802	1497	2515.3	9237.66	0.595158	3.67259	0.162054		815.47	3.26	35725	420.76	2515.29	1600.13	0.324205	0.00203733	22.3263	0.262954	91.35
Hainan	2012	137244	2855.3	0.00480662	6786.9	46.7	0.014533	1093	887	1.23224	5666.14	0.0412853		14162.9	16510	0.857835	10634.5	12053.7	0.882259	14456.6	4776.3	3.02674	20917.7	7408	2.82366	2064.44	80.9352	25.5074	1339.53	804.47	1.66511	2009.9	2855.3	10634.5	0.703919	3.72447	0.188998		931	3.41	37103	385.72	2855.26	1566.1	0.326065	0.00217738	23.6913	0.246293	99.91
Hainan	2013	148357	3146.5	0.004715	6961.7	58.1	0.0119823	1331	895	1.48715	38692.9	0.260809		15733.3	18310.8	0.859237	11712	13220.4	0.885902	15833.5	6376.2	2.48322	22411.4	8801.7	2.54626	2625.59	72.3361	36.2971	1518.7	871.29	1.74305	2326.6	3146.5	11712	0.739425	3.72223	0.198651		1008.78	3.24	36156	414.89	3146.46	1738.35	0.320608	0.00186383	20.799	0.238668	99.9
Hainan	2014	169151	3500.7	0.00483192	7514	60.5	0.0124198	1597	903	1.76855	6524.62	0.0385728		17476.5	20167.1	0.866582	12915	14491.4	0.891218	17513.8	7029	2.49165	24486.5	9912.6	2.47024	3039.5	72.8	41.7514	1815.23	875.97	2.07225	2599.1	3500.7	12915	0.742452	3.68926	0.201247		1018.3	3.26	39351	515.42	3500.72	1909.58	0.290883	0.00170718	20.6071	0.269912	99.8
Hainan	2015	169685	3702.8	0.00458261	7713	65.4	0.0117936	2061	910.82	2.2628	21860.7	0.128831		18979	21966.2	0.864008	17019.1	15712.4	1.08316	18448.4	8210.25	2.24699	26356.4	10857.6	2.42746	3355.4	95.8167	35.019	1972.22	875.82	2.25186	2317.1	3702.8	17019.1	0.62577	4.59629	0.136147		1071.92	3.23	39123	422	3702.76	2078.41	0.289492	0.00155407	18.8235	0.20304	99.84
Hainan	2016	217094	4044.5	0.00536765	7840.2	73.5	0.0106669	1939	917	2.1145	34431.1	0.1586		20653.4	23821	0.867027	18431	17110.7	1.07716	19015.5	8921.15	2.1315	28453.5	11842.9	2.40258	3747.03	143.42	26.1262	2198.9	905.95	2.42718	2577.1	4044.5	18431	0.637186	4.55705	0.139824		1015.31	1.7	44097	330	4044.51	2243.35	0.251034	0.000757794	19.6567	0.147101	99.94
Hainan	2017	231099	4462.5	0.00517869	7715	83.8	0.00920644	2133	926	2.30346	41078.6	0.177753		22553.2	25973.8	0.868308	20939	18322.2	1.14282	20371.9	9599.39	2.1222	30817.4	12901.8	2.38861	4125.4	119.005	34.6658	2503.35	996.35	2.51252	2815.7	4462.5	20939	0.630969	4.69221	0.134472		1099.34	1.43	44081	437	4462.54	2399.61	0.246348	0.000595931	18.3701	0.182113	99.98
Hainan	2018	268723	4832.1	0.0055612	8160.2	219.9	0.00371087	3292	934	3.52463	69407.4	0.258286		24579	28228	0.87073	17971	19853.1	0.905197	22971.2	10955.8	2.09672	33348.7	13988.9	2.38394	3722.65	111.53	33.3779	2736.15	1095.79	2.49697	2846.36	4832.1	17971	0.589053	3.71909	0.158386		1213.9	2.80754	49347	489.026	4290.18	2529.19	0.282949	0.00111005	19.511	0.193352	100
Hainan	2019	299096	4646.7	0.00643674	8903.4	103.679	0.00858747	4423	943.207	4.68932	91076.5	0.304506		23140.7	30732.8	0.752963	18973.3	21558.8	0.880072	25316.7	12417.5	2.03879	36016.7	15113.1	2.38314	3963.93	118.141	33.5525	3129.54	1099.03	2.84755	3017.71	4646.7	18973.3	0.649432	4.08319	0.15905		1279.22	2.84121	51237	514.434	4532.6	2657.15	0.282226	0.00106927	19.2827	0.193604	100
Hainan	2020	264037	4897.68	0.00539106	9612.04	107.311	0.00895722	2893.32	951.414	3.04107	47533.1	0.180025		24314.6	32189	0.755371	19975.7	20701	0.96496	23741.5	10672.8	2.22448	34581.4	14098.8	2.4528	4205.22	124.752	33.7085	2754.33	1188.03	2.3184	3189.07	4897.68	19975.7	0.651139	4.0786	0.159647		1344.54	2.87488	53127.1	539.842	4775.03	2818.79	0.281577	0.0010199	18.8475	0.191515	118.475
Chongqing	2000	101294	1590	0.00637069	16174	136.6	0.0118404	1158	2848.82	0.406484	296594	2.92805		4084.21	4266.5	0.957274	2466.22	2914	0.846335	5569.84	1395.53	3.9912	6275.98	1892.44	3.31634	529.49	43.0995	12.2853	648.83	657.51	0.986799	690.58	1590	2466.22	0.434327	1.55108	0.280016		2942.05	66.42	84344	1305	1590	962.32	1.85035	0.0690207	87.6465	1.3561	78.7652
Chongqing	2001	99904	1749.8	0.00570945	16491	144.7	0.0113967	1197	2829.21	0.423086	289484	2.89762		4346.14	4284.5	1.01439	2642	3138.8	0.841723	5873.69	1475.16	3.98173	6721.09	1971.18	3.40968	649.356	47.6715	13.6215	729.08	727.66	1.00195	819.08	1749.8	2642	0.468099	1.50989	0.310023		2736	56.9418	81214	1300	1749.75	1072.83	1.56365	0.0530763	75.7007	1.21175	78.2063
Chongqing	2002	126195	1971.1	0.00640226	17572	164.8	0.0106626	1761	2814.83	0.625615	409433	3.24445		4667.81	5089.5	0.917145	2836	3547.7	0.799391	6360.24	1497.72	4.24661	7238.04	2097.58	3.45066	795.1	47.89	16.6026	827.97	827.55	1.00051	990.05	1971.1	2836	0.502283	1.43879	0.349101		3053	70	79872	1348	1971.1	1228.37	1.54888	0.0569861	65.0228	1.09739	77.8713
Chongqing	2003	174401	2250.1	0.00775081	17744	187.2	0.00947863	2883	2803	1.02854	555083	3.1828		5154.11	5547	0.929171	3217	3888.6	0.82729	7118.06	1583.31	4.49568	8093.67	2214.55	3.65477	1040.6	49.0104	21.2322	936.9	977.3	0.958662	1314.2	2250.1	3217	0.584063	1.42971	0.408517		2646	76.6	133961	1336	2250.11	1588	1.17594	0.0482368	84.3583	0.84131	14.6215
Chongqing	2004	236525	2665.4	0.0088739	20739	191	0.0108581	3601	2793	1.28929	596186	2.52061		5664.5	6179	0.916734	3596	4395.3	0.818147	7973	1854	4.30043	9221	2510.41	3.67311	1400.58	48.5794	28.8307	1052.83	1181.24	0.891292	1640.82	2665.4	3596	0.6156	1.34914	0.45629		2904.38	79.5	83031	1489	2665.39	2142.73	1.08966	0.0371022	38.7501	0.694908	49.0556
Chongqing	2005	319586	3069.1	0.010413	24619	196.3	0.0125415	3591	2798	1.28342	357059	1.11726		6271	6874	0.912278	4782	5035.4	0.949676	8623.29	2142.12	4.02559	10243.5	2809.32	3.64624	1777.07	58.2869	30.4883	1347.97	1259.12	1.07057	1939.77	3069.1	4782	0.632032	1.55811	0.40564		4196.44	83.7	84885	1777	3069.1	2598.84	1.36732	0.0322067	32.6626	0.683767	54.7811
Chongqing	2006	369140	3486.2	0.0105886	26826	192.7	0.0139211	4590	2808	1.63462	553479	1.49938		6894.5	7673	0.89854	5417	5634.4	0.961416	9398.69	2205.21	4.26204	11569.7	2873.83	4.0259	2251.98	72.1791	31.1999	1564.79	1500.97	1.04252	2206.79	3486.2	5417	0.633007	1.55384	0.407382		4690.31	86	86496	1764	3486.2	3213.45	1.34539	0.0267625	26.9169	0.548943	58.9
Chongqing	2007	469876	4111.8	0.0114275	31563	234	0.0134885	4994	2816	1.77344	395658	0.842047		7659	8963	0.854513	6545	6591.9	0.992885	9890.31	2526.7	3.91432	12590.8	3509.29	3.58784	2937.07	74.5173	39.4146	1748.02	1892.1	0.923852	2679.18	4111.8	6545	0.651583	1.59176	0.409348		5109.87	82.6	69003	2087	4111.82	4363.25	1.24273	0.0189308	15.8146	0.478313	82.33
Chongqing	2008	601525	5096.7	0.0118022	34420.5	271.9	0.0126593	4820	2839	1.69778	621884	1.03385		8757	10271	0.852595	9835	7547.7	1.30305	11146.8	2145.18	5.19621	14367.5	4126.21	3.48202	3715.9	82.416	45.0871	2087.99	2433.27	0.8581	3975.83	5096.7	9835	0.780079	1.92968	0.404253		5272.73	78.2	67027	2311	5096.66	5755.9	1.03455	0.0135861	11.6449	0.401501	88.38
Chongqing	2009	794599	6528.7	0.0121709	35004.6	313.4	0.0111693	7501	2859	2.62364	383158	0.482203		9529.5	11164	0.853592	8308	8376.6	0.991811	12144.1	3142.14	3.8649	15748.7	4478.35	3.51662	4855.11	90.2424	53.8007	2474.44	3448.77	0.717485	3818.6	6528.7	8308	0.584894	1.27254	0.459629		5781.72	74.6	65684	2551.8	6528.72	6772.9	0.885583	0.0110145	9.69806	0.376766	95.88
Chongqing	2010	1.00266e+06	7894.2	0.0127013	37078	126.5	0.0293107	12080	2885	4.18718	794410	0.7923		10705	12514	0.855442	9723	9378.3	1.03676	13335	3624.62	3.67901	17532.4	5276.66	3.32264	6170.61	94.6416	65.1998	2881.08	4359.12	0.660932	4576.6	7894.2	9723	0.579742	1.23166	0.470698		6396.9	71.9	45180	2837	7894.24	9143.55	0.810325	0.00786347	4.94119	0.310273	98.82
Chongqing	2011	1.28356e+06	10011	0.0128215	40697.7	151.5	0.0268632	15525	2919	5.3186	681453	0.530909		12561	14551	0.86324	11831.7	10819.6	1.09354	14974.5	3734.59	4.00967	20249.7	6480.41	3.12476	7366.95	106.424	69.2224	3623.81	5543.04	0.653759	5757.5	10011	11831.7	0.575117	1.18187	0.486617		7189.25	58.69	131450	3299.18	10011.1	11847.1	0.718125	0.00495397	11.0956	0.278481	99.55
Chongqing	2012	1.59797e+06	11459	0.0139451	46122	177.9	0.0259258	20364	2945	6.91477	540188	0.338046		14264.5	16510	0.863992	13655.4	12053.7	1.13288	16573.1	5018.6	3.30234	22968.1	7383.27	3.11083	8610.37	125.796	68.4471	4494.41	5975.18	0.75218	6341.4	11459	13655.4	0.553399	1.19168	0.464386		6750	56.48	132430	3114.89	11459	10117.2	0.589057	0.00558258	13.0896	0.307881	99.28
Chongqing	2013	1.76491e+06	12657	0.0139442	52612.2	197	0.0267067	24828	2970	8.3596	902760	0.511505		16568.7	18310.8	0.90486	15270	13220.4	1.15503	17123.8	6970.7	2.45654	23058.2	8492.5	2.71513	10291	144.284	71.3242	5242.03	6397.92	0.819333	6915.6	12657	15270	0.546385	1.20645	0.452888		5794.47	54.77	142535	3161.8	12656.7	11389.7	0.457819	0.00480875	12.5144	0.277603	99.43
Chongqing	2014	2018528	14265	0.0141502	58354	220.5	0.0264644	24312	2991	8.12839	1.56201e+06	0.773835		18351.9	20167.1	0.909991	17262	14491.4	1.19119	18279.5	7982.6	2.28992	25147.2	9489.8	2.64992	12140.8	144.6	83.9613	6672.51	6529.06	1.02197	7755	14265	17262	0.543638	1.21009	0.449253		6095.78	52.69	145822	3067.78	14265.4	12693.6	0.427312	0.00415091	11.4878	0.241679	99.2
Chongqing	2015	2.47001e+06	15720	0.0157125	61520.2	246.9	0.0249171	38914	3016.55	12.9002	572366	0.231726		20110.1	21966.2	0.915503	18859.7	15712.4	1.20031	19742.3	8937.71	2.20888	27238.8	10504.7	2.59301	14208.1	145.097	97.9216	7497.75	7069.37	1.0606	8438	15720	18859.7	0.536768	1.19973	0.447408		6047.19	49.58	149799	2828	15719.7	13996.2	0.384688	0.00354238	10.7028	0.202054	98.6
Chongqing	2016	3.02183e+06	17559	0.0172096	68054.6	273.4	0.024892	42738	3048	14.0217	1.47187e+06	0.487079		22034.1	23821	0.924989	21032	17110.7	1.22917	21030.9	9954.36	2.11274	29610	11548.8	2.5639	15931.8	116.312	136.974	8538.43	7898.92	1.08096	9551.6	17559	21032	0.543972	1.19779	0.454146		5674.37	28.83	202061	2344	17558.8	15288.2	0.323165	0.00188577	13.2168	0.153321	99.98
Chongqing	2017	3646309	19500	0.018699	79149	304.2	0.0260187	34780	3075	11.3106	513581	0.14085		24153	25973.8	0.929898	22927	18322.2	1.25133	22759.2	10936.1	2.08111	32193.2	12637.9	2.54736	17440.6	96.4821	180.765	9564.03	8584.61	1.11409	10380.7	19500	22927	0.532344	1.17574	0.452772		5646.68	25.34	200677	1943	19500	16564.5	0.289573	0.00152978	12.1149	0.117299	99.42
Chongqing	2018	4.10209e+06	20363	0.0201448	91972.8	1281.9	0.00717473	45688	3102	14.7286	1.88353e+06	0.459163		26385.8	28228	0.934737	21714.8	19853.1	1.09377	24154.2	11976.8	2.01674	34889.3	13781.2	2.53166	15811.4	145.31	108.811	10656.1	8328.79	1.27943	9971.72	20363	21714.8	0.489698	1.06639	0.459213		7172.52	42.1461	167659	3189.03	18126.2	17765.5	0.3957	0.00237236	9.43734	0.179507	99.971
Chongqing	2019	4695714	19677	0.023864	97601.7	483.067	0.0202046	43872	3069.84	14.2913	566518	0.120646		24446.4	30732.8	0.795449	22946.7	21558.8	1.06438	25785.5	13112.1	1.96654	37938.6	15133.3	2.50696	16820.1	151.322	111.154	12557.5	9496.84	1.32228	10554.8	19677	22946.7	0.536401	1.16617	0.459968		7407.48	39.8408	173696	3291.59	19206.2	18862.3	0.385682	0.00211219	9.20863	0.174506	88.8222
Chongqing	2020	3.83436e+06	20792.5	0.0184411	86619.1	504.992	0.0171526	43892.4	3086.5	14.2208	1.1714e+06	0.3055		25690.2	32189	0.798105	24178.7	20701	1.16799	25247.4	11687.8	2.16014	36159.7	13932.3	2.59538	17828.8	157.334	113.318	10479.9	9627.86	1.08849	11137.8	20792.5	24178.7	0.535664	1.16286	0.460646		7642.44	37.5354	179734	3394.16	20286.2	19907.2	0.37673	0.00188552	9.02855	0.170499	109.49
Sichuan	2000	448848	4010.3	0.0111924	60223	249.8	0.0241085	3218	8329	0.386361	104150	0.232038		3898.93	4266.5	0.913849	2456.39	2914	0.842961	4855.78	1484.59	3.27079	5894.27	1903.6	3.09638	1270.67	147.37	8.62231	1364.18	1700.49	0.802228	1485.43	4010.3	2456.39	0.370404	0.61252	0.604721		4861.98	99.41	116979	4714	4010.3	2076.96	1.21237	0.0478632	56.3222	2.26966	67.4952
Sichuan	2001	574712	4421.8	0.0129972	48180	274.6	0.0175455	3357	8143	0.412256	126311	0.219781		4173.73	4284.5	0.974146	2466	3138.8	0.785651	5176.17	1497.52	3.45649	6360.47	1986.99	3.20105	1476.34	141.177	10.4574	1683.22	1756.86	0.958084	1726.33	4421.8	2466	0.390413	0.557691	0.700053		4650	94.0772	114920	4513	4421.8	2304.51	1.05161	0.0408231	49.8674	1.95833	67.2409
Sichuan	2002	619233	4875.1	0.012702	61312	302.2	0.0202886	3403	8110	0.419605	77524	0.125194		4359.22	5089.5	0.856512	2621	3547.7	0.738789	5413.08	1591.99	3.4002	6610.8	2107.64	3.13659	1481.2	151.55	9.77367	1865.06	1982.44	0.94079	1976.68	4875.1	2621	0.405465	0.53763	0.75417		5462		117638	4573	4875.1	2737.35	1.12039	0	42.9751	1.67059	67.5397
Sichuan	2003	794211	5456.3	0.0145559	57867	374.8	0.0154394	4051	8176	0.495475	128686	0.16203		4635.86	5547	0.835743	2839	3888.6	0.730083	5759.21	1747.02	3.29659	7041.87	2229.86	3.15799	1835.1	176.715	10.3845	2061.65	2266.06	0.909795	2295.26	5456.3	2839	0.420662	0.520316	0.808475		7254		228414	5145	5456.3	3387.43	1.32947	0	67.4299	1.51885	43.4608
Sichuan	2004	780122	6556	0.0118994	60117	419.1	0.0143443	4430	8090	0.54759	165640	0.212326		5145.15	6179	0.832683	3643	4395.3	0.82884	6371	2016	3.16022	7710	2518.93	3.06082	2322.91	159.257	14.5859	2471.76	2690	0.918871	2728.1	6556	3643	0.416123	0.555674	0.748861		8188.68	126.4	19223	5847	6556	4716.85	1.24904	0.0267975	4.07539	1.2396	44.7939
Sichuan	2005	965760	7385.1	0.0130771	66382	488.6	0.0135862	4606	8212	0.560887	190823	0.197589		5594.4	6874	0.813849	4130	5035.4	0.820193	6891.27	2274.17	3.03024	8385.96	2802.78	2.99202	2991.77	216.124	13.8429	2836.74	3067.23	0.924854	3326.22	7385.1	4130	0.450396	0.559234	0.80538		8512.91	129.9	122590	6421	7385.1	5303.64	1.15271	0.0244926	23.1143	1.21068	51.2336
Sichuan	2006	1078405	8637.8	0.0124847	68584	575.9	0.011909	7138	8169	0.873791	259323	0.240469		6181.5	7673	0.805617	4501	5634.4	0.798843	7524.81	2395.04	3.14183	9350.11	3002.38	3.11423	3927.37	246.622	15.9247	3267.14	3775.19	0.865424	4150.62	8637.8	4501	0.480518	0.521082	0.922155		9159.89	128.1	115348	7600	8637.8	7934.41	1.06044	0.0161449	14.5377	0.957853	57.04
Sichuan	2007	1.3914e+06	10505	0.0132451	78849	607.2	0.0129857	9935	8127	1.22247	303878	0.218397		7322.5	8963	0.81697	5259	6591.9	0.797797	8691.99	2747.27	3.16386	11098.3	3546.69	3.12919	5043.42	294.082	17.1497	3832	4641.3	0.825631	5185.46	10505	5259	0.493618	0.500619	0.986016		10190.7	117.9	114687	9654	10505.3	11047	0.970053	0.0106725	10.3817	0.873899	69.92
Sichuan	2008	1.60259e+06	12506	0.0128146	86735.9	667.4	0.0129961	13369	8138	1.64279	435313	0.27163		8377.1	10271	0.815607	6072	7547.7	0.804483	9679.14	2418.69	4.00181	12633.4	4121.21	3.06545	6362.08	325.174	19.5652	4350	5790.1	0.751282	6811.05	12506	6072	0.544623	0.485527	1.12171		10727.4	114.8	108400	9237	12506.3	14761.9	0.85776	0.0077768	7.34325	0.625734	80.63
Sichuan	2009	2.14459e+06	14151	0.015155	85921.4	728.3	0.0117975	20132	8185	2.45962	545977	0.254583		9150.55	11164	0.819648	6863	8376.6	0.819306	10860.2	4141.4	2.62235	13839.4	4462.05	3.10158	9090.09	894.886	10.1578	5198.8	6711.87	0.774568	7696.6	14151	6863	0.543891	0.484983	1.12146		12147.4	113.5	105910	8596.9	14151.3	18071.7	0.858391	0.00628055	5.86055	0.475711	83.5
Sichuan	2010	2.6427e+06	16899	0.0156382	83800.3	392.8	0.0213341	32212	8045	4.00398	547393	0.207134		10273.9	12514	0.820996	8182	9378.3	0.87244	12105.1	3897.53	3.10584	15461.2	5086.89	3.03941	11061.4	566.88	19.5127	6030.41	8672.18	0.695374	9219.9	16899	8182	0.545588	0.484171	1.12685		11520.4	113.1	93444	11239	16898.6	23147.4	0.681737	0.00488608	4.03691	0.485541	86.86
Sichuan	2011	2.94101e+06	21027	0.0139868	82484.8	429.2	0.0192183	28446	8050	3.53366	678330	0.230645		12013.8	14551	0.825632	9902.56	10819.6	0.915243	13696.3	3924.27	3.49015	17899.1	6128.55	2.92061	13687.7	534.476	25.6097	7014.04	11029.1	0.635956	11067.7	21027	9902.56	0.526357	0.470945	1.11766		11454.3	90.2	279852	12684.5	21026.7	30485.1	0.544752	0.00295882	9.17996	0.416088	88.43
Sichuan	2012	3.50859e+06	23850	0.0147111	98010.3	481.2	0.0203679	42218	8076	5.22759	1.11244e+06	0.317061		13654.2	16510	0.827027	11280.2	12053.7	0.935825	15049.5	5366.7	2.80424	20307	7001.43	2.90041	16530.3	509.662	32.4339	8242.31	12333.3	0.668298	12496	23850	11280.2	0.523941	0.472962	1.10779		11872	86.44	283657	13187.3	23849.8	26086.7	0.497782	0.00331357	10.8736	0.505518	88.29
Sichuan	2013	3.9997e+06	26261	0.0152306	109708	536.5	0.0204488	46171	8107	5.6952	1.48575e+06	0.371466		14231	18310.8	0.777193	12485	13220.4	0.944372	16098.2	7364.8	2.18583	22227.5	8380.7	2.65222	19755.3	570.821	34.6085	9256.13	13579	0.681649	13494.6	26261	12485	0.513865	0.47542	1.08087		11678.5	81.67	307648	14006.6	26260.8	29496.7	0.444714	0.00276878	10.4299	0.474853	94.98
Sichuan	2014	4493285	28537	0.0157455	119676	468.8	0.0255282	47120	8140	5.7887	1.99051e+06	0.442996		15749	20167.1	0.780925	13755	14491.4	0.949184	17759.9	8301.1	2.13946	24234.4	9347.7	2.59255	22662.1	656.4	34.5248	11043.2	13962.4	0.790924	14426.5	28537	13755	0.505537	0.482006	1.04882		11045.4	79.64	331277	14246.4	28536.7	33000.3	0.387059	0.00241331	10.0386	0.431704	95.4
Sichuan	2015	5.02876e+06	30103	0.0167052	116842	527.1	0.022167	64953	8204	7.91724	2.8232e+06	0.561411		17221	21966.2	0.783976	14774	15712.4	0.940274	19276.8	9250.65	2.08384	26205.3	10247.4	2.55726	24965.6	560.335	44.5547	13127.7	13248.1	0.990915	14806.2	30103	14774	0.491851	0.490781	1.00218		9288.9	71.76	341607	12316	30103.1	36527.7	0.30857	0.00196454	9.35201	0.337169	96.79
Sichuan	2016	5614193	32681	0.0171788	124614	588.9	0.0211605	62445	8262	7.5581	2.99301e+06	0.533114		18808.3	23821	0.789567	16013	17110.7	0.935845	20659.8	10191.6	2.02715	28335.3	11203.1	2.52924	28229.8	582.167	48.4909	15556.3	13448.9	1.15669	16165.3	32681	16013	0.494639	0.489979	1.00951		8869.49	48.83	352826	11765	32680.5	39993	0.2714	0.00122096	8.82219	0.294176	98.6
Sichuan	2017	6378500	36980	0.0172485	144821	658.6	0.0219892	64006	8302	7.70971	4.05831e+06	0.636248		20579.8	25973.8	0.79233	17920	18322.2	0.978051	21990.6	11396.7	1.92956	30726.9	12226.9	2.51305	31235.9	666.193	46.8871	18389.7	14328.1	1.28347	18021.2	36980	17920	0.487323	0.484586	1.00565		7855.88	38.91	362438	13756	36980.2	43389.2	0.212435	0.000896768	8.35319	0.317038	98.54
Sichuan	2018	7.37081e+06	40678	0.0181199	158847	1129.2	0.0140672	87372	8341	10.475	9.96701e+06	1.35223		22460.6	28228	0.795684	16989.5	19853.1	0.855761	23483.9	12723.2	1.84576	33215.9	13331.4	2.49155	28646.5	750.437	38.1732	20928.8	15322.7	1.36586	18039.5	40678	16989.5	0.443471	0.417659	1.0618		11872.3	62.1282	354833	15432.5	35415.2	46438.3	0.335231	0.00133786	7.64094	0.332322	99.2962
Sichuan	2019	8.70951e+06	38527	0.0226063	170776	756.725	0.0225679	82066	8202.35	10.0052	1.21195e+07	1.39153		21187.9	30732.8	0.689423	17929	21558.8	0.831631	25367.4	14055.6	1.80479	36153.7	14670.1	2.46445	30469.4	786.156	38.7575	24443.2	17365.3	1.40759	19078.3	38527	17929	0.495193	0.465362	1.0641		12158.6	58.2668	371617	16065.7	37418.9	49330.8	0.324932	0.00118115	7.53317	0.325674	99.8167
Sichuan	2020	7.2825e+06	40613.8	0.0179311	153987	780.291	0.0197346	79965.6	8205.71	9.74511	6.35819e+06	0.873077		22233.9	32189	0.690731	18868.5	20701	0.911475	24584.5	12327.6	1.99427	34313.9	13494.4	2.54283	32292.3	821.875	39.291	19618	17839.6	1.09968	20117.1	40613.8	18868.5	0.495326	0.464583	1.06617		12444.9	54.4055	388402	16699	39422.6	52097.5	0.31568	0.0010443	7.45528	0.320533	108.16
Guizhou	2000	41774	993.3	0.00420558	8131	79	0.0102924	710	3756	0.189031	620	0.0148418		3248.18	4266.5	0.761323	1607.52	2914	0.551655	4278.28	1096.64	3.90126	5122.21	1374.16	3.72752	347.083	49.8974	6.95593	334.69	387.85	0.862937	495.89	993.3	1607.52	0.499235	1.61836	0.308481		5146.3	64.25	20598	2272	993.3	631.64	5.18101	0.101719	32.6103	3.59699	67.8279
Guizhou	2001	53486	1082.2	0.00494234	9488	86.2	0.011007	642	3799	0.168992	599	0.0111992		3431.82	4284.5	0.800985	1631.41	3138.8	0.519757	4273.9	1098.39	3.89106	5451.91	1411.73	3.86187	477.801	58.2129	8.20782	390.99	419.74	0.931505	599.95	1082.2	1631.41	0.55438	1.5075	0.367749		4946	57.1407	20812	2367	1082.2	696.63	4.57032	0.0820245	29.8753	3.39779	67.9258
Guizhou	2002	60722	1180	0.00514593	8960	82.8	0.0108213	615	3837	0.160281	13484	0.222061		3715.49	5089.5	0.730031	1701	3547.7	0.479466	4598.28	1137.57	4.0422	5944.08	1489.91	3.98956	555.8	64.6	8.60372	429.53	474.68	0.904883	649.33	1180	1701	0.55028	1.44153	0.381734		5199	132.5	17117	2879	1180	797.9	4.40593	0.166061	21.4526	3.60822	66.9303
Guizhou	2003	78853	1344.3	0.00586573	8623	91.1	0.00946542	723	3870	0.186822	17892	0.226903		4066.95	5547	0.733179	1770	3888.6	0.455177	4948.98	1185.17	4.17576	6569.23	1564.66	4.1985	667.9	52.8806	12.6303	478.43	579.31	0.825862	759.63	1344.3	1770	0.565075	1.31667	0.429169		6794	132.3	55542	3772	1344.3	977.64	5.05393	0.135326	56.8123	3.85827	26.0823
Guizhou	2004	86772	1591.7	0.00545153	7793	99.9	0.0078008	737	3904	0.188781	13532.5	0.155955		4521.8	6179	0.7318	1946	4395.3	0.442746	5494	1296	4.2392	7322	1721.55	4.25314	780.24	56.5792	13.7902	543.13	714.66	0.759984	870.73	1591.7	1946	0.547044	1.22259	0.447446		7993.74	131.5	16119	4560	1591.7	1394.91	5.02214	0.0942713	11.5556	3.26903	39.7531
Guizhou	2005	110349	1942	0.00568223	9779	110.4	0.00885779	925	3730	0.247989	10488.5	0.095048		5012.05	6874	0.729131	3140	5035.4	0.623585	6159.29	1552.39	3.96762	8151.13	1876.96	4.34273	899.333	68.2349	13.18	783.49	826.63	0.947812	1024.94	1942	3140	0.527775	1.61689	0.326414		7920.67	135.8	14850	4854	1942	1546.17	4.07862	0.0878299	9.60438	3.13937	57.847
Guizhou	2006	145113	2267.4	0.00639997	10737	121.9	0.00880804	1337	3690	0.362331	5361.42	0.0369465		5550.61	7673	0.723396	3499	5634.4	0.621007	6848.39	1627.07	4.20903	9116.61	1984.62	4.59363	1052.79	73.4104	14.3412	908.05	980.78	0.925845	1174.77	2267.4	3499	0.518113	1.54318	0.335744		8994.57	146.5	13928	5827	2267.4	2066.77	3.96691	0.0708836	6.73902	2.81938	68.02
Guizhou	2007	137434	2710.3	0.00507082	11364.7	133.8	0.0084938	1727	3632	0.475496	6560.47	0.0477353		6526.19	8963	0.728126	4057	6591.9	0.615452	7758.69	1913.71	4.05427	10678.4	2373.99	4.49808	1289.13	82.3242	15.6592	1147.25	1148.27	0.999112	1421.01	2710.3	4057	0.5243	1.49688	0.350261		9572.63	137.5	12101	5989	2710.3	2520.36	3.53194	0.0545557	4.8013	2.37625	71.15
Guizhou	2008	189298	3333.4	0.00567882	11458.4	145.1	0.00789688	1728	3596	0.480534	20355.8	0.107533		7277.85	10271	0.708582	4426	7547.7	0.586404	8349.21	1585.4	5.26631	11758.8	2796.93	4.20417	1609.34	99.9736	16.0977	1376.84	1408.71	0.977376	1750.7	3333.4	4426	0.525199	1.32777	0.395549		9732.18	123.6	11695	5844	3333.4	3111.13	2.9196	0.0397283	3.75908	1.87842	76.8
Guizhou	2009	264134	3893.5	0.00678398	13092.7	156.8	0.00834994	2084	3537	0.5892	17806.1	0.0674131		7933.97	11164	0.710674	5044	8376.6	0.602154	9048.29	2421.95	3.73595	12862.5	3005.41	4.27979	2049.83	129.911	15.7786	1885.79	1476.62	1.2771	2100.5	3893.5	5044	0.539489	1.29549	0.416435		10912.5	117.5	13478	7317.4	3893.5	3426.69	2.80274	0.0342896	3.93324	2.13541	81.7
Guizhou	2010	299665	4594	0.00652296	15087.4	168.6	0.00894864	3086	3479	0.887037	77190.8	0.257591		8807.33	12514	0.703799	5879	9378.3	0.626873	10058.3	2852.48	3.52616	14142.7	3471.93	4.07345	2609.36	159.136	16.397	2177.07	1800.06	1.20944	2575.3	4594	5879	0.560579	1.27971	0.438051		10908.1	114.9	14130	8188	4593.97	4206.37	2.37444	0.0273157	3.35919	1.94657	90.64
Guizhou	2011	363089	5701.8	0.00636798	15885.5	215.8	0.00736121	3386	3469	0.976074	136483	0.375895		10320.2	14551	0.709242	7388.54	10819.6	0.682885	11352.9	2670.73	4.25085	16495	4145.35	3.97916	4026.47	209.454	19.2236	2781.29	2194.33	1.26749	3229.3	5701.8	7388.54	0.566365	1.29583	0.437069		12085	110.43	77927	7598.24	5701.84	5519.96	2.11949	0.0200056	14.1173	1.3765	88.56
Guizhou	2012	417261	6802.2	0.0061342	18732.1	276.4	0.00677717	6059	3484	1.73909	96742.8	0.231852		11726.8	16510	0.710282	8371.96	12053.7	0.694555	12585.7	3901.7	3.2257	18700.5	4753	3.93446	5504.95	212.857	25.8621	3282.75	2677.54	1.22603	4164.4	6802.2	8371.96	0.612214	1.23077	0.497422		13328	104.11	91455	7835.25	6802.2	4930.55	1.95937	0.0211153	18.5486	1.58912	91.92
Guizhou	2013	471850	8006.8	0.00589311	23887.5	346.9	0.00688599	7915	3502	2.26014	183972	0.389895		11083.1	18310.8	0.605276	9541	13220.4	0.721687	13768.2	5291.1	2.60214	20564.9	5897.8	3.48688	7102.78	270.824	26.2265	3734.04	3243.7	1.15117	5261.4	8006.8	9541	0.657116	1.19161	0.551452		13650.7	98.64	93085	8194.05	8006.79	5485.5	1.7049	0.0179819	16.9693	1.49376	92.23
Guizhou	2014	554795	9251	0.00599714	23969	428.6	0.00559239	10107	3508	2.88113	200392	0.3612		12371.1	20167.1	0.613427	11362	14491.4	0.784051	15254.6	5970.3	2.55508	22548.2	6671.2	3.37993	8778.4	247.3	35.497	4128.5	3857.44	1.07027	6114.3	9251	11362	0.660934	1.22819	0.538136		13117.6	92.58	110912	7394.22	9251.01	6043.82	1.41796	0.0153181	18.3513	1.22344	93.3
Guizhou	2015	623196	10503	0.00593351	23536.7	514.7	0.0045729	14115	3529.5	3.99915	259626	0.416604		13696.6	21966.2	0.623532	12876.3	15712.4	0.819498	16914.2	6644.93	2.54543	24579.6	7386.9	3.32746	10676.7	268.84	39.7139	4714.12	4147.83	1.13653	7104.2	10503	12876.3	0.676397	1.22596	0.551728		12833.5	85.3	112803	7055	10502.6	6592.04	1.22194	0.0129399	17.112	1.07023	93.81
Guizhou	2016	734006	11734	0.00625538	24124	584.3	0.0041287	10425	3555	2.93249	204437	0.278522		15121.1	23821	0.634783	14666	17110.7	0.857122	19201.7	7533.29	2.54891	26742.6	8090.3	3.30552	12929.2	274.827	47.0448	5261.01	4669.53	1.12667	8195	11734	14666	0.698398	1.24987	0.558775		13642.8	64.71	100720	7753	11734.4	7122.68	1.16263	0.00908507	14.1407	1.08849	94.65
Guizhou	2017	958815	13541	0.00708083	28290	669.4	0.00422617	12559	3580	3.5081	807409	0.842091		16703.6	25973.8	0.643096	16349	18322.2	0.892308	20347.8	8298.98	2.45184	29079.8	8869.1	3.27878	15288	215.845	70.8287	6080.42	5428.14	1.12017	9356.5	13541	16349	0.690976	1.20737	0.572298		13409.8	68.75	118017	9353	13540.8	7663.51	0.99032	0.00897109	15.3999	1.22046	95.22
Guizhou	2018	1.21615e+06	14806	0.00821387	33357	727.5	0.00458515	19456	3600	5.40444	1.71098e+06	1.40688		18430.2	28228	0.652904	14515.1	19853.1	0.731124	20787.9	9170.24	2.26689	31591.9	9716.1	3.2515	11806.7	288.734	40.8915	6891.37	5755.54	1.19735	7893	14806	14515.1	0.533095	0.980353	0.543778		15394.1	90.5532	112266	9644.74	11853.6	8156.35	1.29868	0.0111022	13.7643	1.18248	96.0923
Guizhou	2019	1.44685e+06	13194	0.010966	37757	612.496	0.00616444	24729	3439.41	7.18989	2.27176e+06	1.57014		17197.2	30732.8	0.559571	15369	21558.8	0.712886	21402.4	10221.7	2.09382	34404.2	10756.3	3.19852	12601.3	303.95	41.4585	8430.33	6058.45	1.3915	8391.4	13194	15369	0.636001	1.16485	0.545995		15960.8	88.8687	118731	10022.2	12572.3	8645.84	1.26952	0.0102788	13.7328	1.1592	96.5931
Guizhou	2020	1.06474e+06	13959.2	0.00762749	32243.6	647.224	0.00498183	17087.2	3419.89	4.9964	1.03768e+06	0.97459		18024.6	32189	0.559961	16222.9	20701	0.783675	21574.4	8913.63	2.42039	32395.3	9711.75	3.33568	13395.9	319.167	41.9715	6910.67	5705.65	1.2112	8889.8	13959.2	16222.9	0.636841	1.16216	0.547979		16527.5	87.1842	125196	10399.7	13291	9117.91	1.24351	0.00956186	13.7308	1.14058	106.055
Yunnan	2000	67995	1955.3	0.00347747	11114	128.3	0.00866251	1217	4240.8	0.286974	187742	2.76111		3901.62	4266.5	0.914478	2529.93	2914	0.868198	5185.31	1270.83	4.08025	6324.64	1478.6	4.27745	611.35	72.61	8.41964	675.59	843.24	0.801184	724.7	1955.3	2529.93	0.370634	1.29388	0.286451		3062.04	32.39	35117	3187	1955.28	1063.36	1.56604	0.0304601	33.0246	2.9971	73.8023
Yunnan	2001	76982	2074.7	0.00371051	11703	150.1	0.0077968	1347	4287.4	0.314176	255279	3.31609		4165.73	4284.5	0.972278	2192	3138.8	0.698356	5252.6	1336.25	3.93085	6797.71	1533.74	4.4321	655.622	82.8249	7.91576	742.68	881.49	0.842528	929.73	2074.7	2192	0.448127	1.05654	0.424147		3101	29.4424	32713	3134	2074.71	1157.4	1.49467	0.0254384	28.2642	2.70779	73.4651
Yunnan	2002	97928	2232.3	0.00438687	13938	165.1	0.00844216	1128	4333.1	0.260322	179496	1.83294		4424.6	5089.5	0.869358	2377	3547.7	0.670012	5827.92	1381.54	4.21842	7240.56	1608.64	4.50104	664.8	91.33	7.2791	810.34	951.48	0.851663	887.49	2232.3	2377	0.397568	1.06482	0.373366		3556	36.4	33696	3433	2232.32	1320.62	1.59296	0.0275628	25.5153	2.59954	73.4896
Yunnan	2003	110074	2458.8	0.00447674	12943	180.4	0.00717461	1213	4376	0.277194	228718	2.07786		4670.35	5547	0.841959	2495	3888.6	0.641619	6023.56	1405.7	4.2851	7643.57	1697.12	4.50385	839.2	108.13	7.76101	893.16	1069.29	0.835283	1147.12	2458.8	2495	0.466537	1.01472	0.459768		4614	45.3	68181	3418	2458.8	1557.17	1.87653	0.0290912	43.7852	2.19501	70.4504
Yunnan	2004	125061	2959.5	0.00422575	14695	202.7	0.00724963	1264	4415	0.286297	215555	1.7236		5367.44	6179	0.868658	2966	4395.3	0.674812	6837	1571	4.35201	8871	1864.19	4.75863	1112.97	131.515	8.4627	1040.96	1314.19	0.792092	1450.44	2959.5	2966	0.490096	1.0022	0.489022		5688.54	47.8	38402	4053	2959.48	2092.05	1.92214	0.0228484	18.3562	1.93733	75.4273
Yunnan	2005	213233	3472.3	0.00614097	14798	255	0.00580314	1381	4450	0.310337	159175	0.746482		5653.85	6874	0.822497	3749	5035.4	0.744529	6996.9	1789	3.91107	9256.9	2041.79	4.53371	1592.29	138.505	11.4963	1370.32	1432.76	0.95642	1989.93	3472.3	3749	0.573087	1.07969	0.53079		6681.53	52.2	32928	4661	3472.34	2344.07	1.92422	0.022269	14.0474	1.98842	82.2363
Yunnan	2006	209187	4001.9	0.00522719	16027	274.8	0.00583224	1637	4483	0.365157	82747.4	0.395567		6160.25	7673	0.802848	4075	5634.4	0.723236	7379.81	2195.64	3.36112	10069.9	2250.46	4.47459	2001.85	144.507	13.8529	1544.31	1712.6	0.901734	2386.22	4001.9	4075	0.596272	1.01827	0.585575		7482	55.1	34286	5972	4001.87	3393.09	1.86963	0.0162389	10.1047	1.76005	34.28
Yunnan	2007	258776	4700	0.00550587	17819	315.1	0.00565503	2139	4514	0.473859	97496.4	0.37676		7065	8963	0.788241	4553	6591.9	0.690696	7921.83	2637.18	3.0039	11496.1	2634.09	4.36436	2443.79	162.507	15.038	1852.88	2051.08	0.903368	2666.73	4700	4553	0.567389	0.968723	0.585708		7620.45	53.4	35352	7098	4700	4298.29	1.62137	0.0124235	8.22467	1.65135	80.43
Yunnan	2008	309909	5692.1	0.00544454	19754.4	356.5	0.0055412	2021	4543	0.44486	50547	0.163103		8176.5	10271	0.796076	4553	7547.7	0.60323	9076.61	2209.17	4.10861	13250.2	3102.6	4.27068	3106.33	171.507	18.112	2228.07	2451.09	0.909012	2666.73	5692.1	4553	0.468497	0.799881	0.585708		7915.69	50.2	32996	7986	5692.12	5144.58	1.39064	0.00975784	6.41374	1.55231	79.96
Yunnan	2009	372304	6168.2	0.00603587	21110.1	400.2	0.00527489	2923	4571	0.639466	102469	0.275228		8896.5	11164	0.796892	5926	8376.6	0.707447	10201.8	2924.85	3.48798	14423.9	3369.34	4.28094	4117.51	190.373	21.6287	2519.62	2582.53	0.97564	3756.6	6168.2	5926	0.609027	0.960734	0.633918		8885.61	49.9	32375	8672.8	6168.23	5197.45	1.44054	0.00960086	6.22902	1.66866	80.88
Yunnan	2010	441672	7224.2	0.00611378	22551.5	441.6	0.00510677	3823	4602	0.830726	108827	0.246397		10008.5	12514	0.799784	6724	9378.3	0.716974	11074.1	3398.33	3.25868	16064.5	3952.03	4.06488	5052.61	219.786	22.9888	2892.31	3223.49	0.89726	5578.6	7224.2	6724	0.77221	0.93076	0.829655		9349.4	50.1	30926	9392	7224.18	6464.63	1.29418	0.00774986	4.78388	1.45283	88.28
Yunnan	2011	560797	8751	0.00640837	25091.9	514.1	0.00488074	4199	4631	0.906716	117144	0.208889		11649	14551	0.800564	8278.14	10819.6	0.765106	12248	3205.35	3.82112	18575.6	4721.99	3.93385	5932.75	258.249	22.973	3701.79	3780.32	0.979227	7138.9	8751	8278.14	0.815781	0.945966	0.862379		9663.95	69.12	147523	17335.3	8750.95	7780.83	1.10433	0.00888337	18.9598	2.22795	74.13
Yunnan	2012	687548	10310	0.00666875	27817.2	563	0.00494089	5853	4659	1.25628	454779	0.66145		13246	16510	0.802302	9781.55	12053.7	0.811498	13883.9	4561.3	3.04385	21074.5	5416.54	3.89077	7553.51	277.618	27.2083	4235.72	4419.2	0.958481	8576.4	10310	9781.55	0.831853	0.948744	0.876794		9850	67.22	154010	16037.6	10309.8	7448.09	0.955402	0.00902513	20.6778	2.15325	82.7
Yunnan	2013	798371	11721	0.00681146	28482.9	620.2	0.00459253	6804	4687	1.45167	420003	0.526075		12577.9	18310.8	0.686912	11224	13220.4	0.84899	14862.3	5246.6	2.83275	22460	6723.6	3.34047	9621.83	346.468	27.7712	4897.75	4927.82	0.993898	9955.3	11721	11224	0.849356	0.957597	0.886965		9783.09	66.31	156583	16040	11720.9	8255.74	0.834671	0.00803199	18.9666	1.94289	87.62
Yunnan	2014	859297	12815	0.0067054	30523	700.5	0.00435732	8124	4714	1.72338	479233	0.557704		13772.2	20167.1	0.682904	12235	14491.4	0.844294	16268.3	6030.3	2.69776	24299	7456.1	3.25894	11073.8	424.7	26.0744	5542.7	5281.82	1.04939	11678.6	12815	12235	0.911323	0.954741	0.954524		8674.67	63.67	157544	14480.6	12814.6	9062.33	0.676936	0.00702579	17.3845	1.59789	92.5
Yunnan	2015	1.09357e+06	13718	0.00797179	39535.2	672.1	0.00588234	11658	4741.8	2.45856	518364	0.474011		15222.6	21966.2	0.693	13400.5	15712.4	0.852861	17675	6830.14	2.58779	26373.2	8242.1	3.19982	13069.4	431.225	30.3076	6147.27	5416.12	1.135	12606.9	13718	13400.5	0.919004	0.976855	0.940778		7712.85	58.37	173333	14109	13717.9	9849.76	0.562248	0.00592604	17.5977	1.43242	90.03
Yunnan	2016	1.32762e+06	14870	0.00892815	41115.5	748.7	0.00549159	12032	4771	2.5219	582559	0.438801		16719.9	23821	0.701898	14534	17110.7	0.849408	18622.4	7330.51	2.5404	28610.6	9019.8	3.17197	15662.5	456.911	34.2791	6903.15	5690.16	1.21317	13903.3	14870	14534	0.93499	0.977404	0.956605		7461.18	52.62	181089	13122	14870	10597.9	0.501762	0.00496512	17.0872	1.23817	92.96
Yunnan	2017	1577604	16531	0.00954331	46576	796.3	0.00584905	14230	4801	2.96397	847625	0.537286		18348.3	25973.8	0.706418	15831	18322.2	0.864036	19559.7	8027.31	2.43665	30995.9	9862.2	3.1429	18474.9	461.096	40.0673	7833	6204.97	1.26238	15487	16531	15831	0.936846	0.957655	0.97827		7211.26	38.44	185112	13725	16531.3	11332	0.436218	0.00339215	16.3353	1.21117	92.74
Yunnan	2018	1.87298e+06	17881	0.0104747	49666.7	847.4	0.00586107	20340	4830	4.21118	894879	0.477785		20084.2	28228	0.711498	14992.3	19853.1	0.755161	21626.4	9122.9	2.37056	33487.9	10767.9	3.10998	15062.9	464.838	32.4047	8424.82	6957.44	1.21091	14281.1	17881	14992.3	0.798675	0.838449	0.952562		10175	63.4483	185192	17462.7	15759.8	11977.7	0.64563	0.00529722	15.4615	1.45794	98.1617
Yunnan	2019	2.20045e+06	17095	0.0128719	57156.5	859.135	0.0066528	22324	4875.19	4.5791	827040	0.37585		18961.3	30732.8	0.616971	15825.3	21558.8	0.73405	23454.9	10260.2	2.28601	36237.7	11902.4	3.04457	16042.7	489.383	32.7815	12224.5	7961.58	1.53544	15178.9	17095	15825.3	0.887917	0.925725	0.959158		10495.7	64.7587	195551	18331	16648.8	12652.5	0.630417	0.00511826	15.4555	1.44881	99.7723
Yunnan	2020	1.71015e+06	18017.9	0.0094914	49374.1	901.195	0.00547873	16532.5	4906.66	3.36939	721062	0.421637		19856.8	32189	0.616882	16658.2	20701	0.804706	22186.9	8955.19	2.47754	34502.4	10852.6	3.17917	17022.5	513.928	33.1224	9092.99	7374.62	1.23301	16076.8	18017.9	16658.2	0.892268	0.92454	0.965094		10816.4	66.0692	205909	19199.3	17537.8	13354	0.616745	0.00494751	15.4192	1.43771	97.9207
Xizang	2000	2412	117.46	0.00205347	254	7.1	0.00357746	17	258	0.0658915		0		4378.56	4266.5	1.02627	1822.87	2914	0.625557	5554.42	1116.59	4.97445	7426.32	1330.81	5.5803	60.23	3.82	15.767	53.93	27.214	1.9817	45.51	117.46	1822.87	0.387451	15.5191	0.0249661			0.07	1006	17	117.46	16.43	0	0.0042605	61.2295	1.03469
Xizang	2001	2006	146.04	0.0013736	220	8.5	0.00258824	22	264	0.0833333		0		4636.59	4284.5	1.08218	1939	3138.8	0.617752	5994.39	1123.71	5.33446	7869.16	1404.01	5.60477	79.56	3.6977	21.5161	69.08	32.18	2.14667	49.72	146.04	1939	0.340455	13.2772	0.0256421			0.0734	1114	18	146.04	17.88	0	0.00410515	62.3043	1.00671
Xizang	2002	4926	166.56	0.00295749	559	10	0.00559	7	268	0.0261194		0		4770.69	5089.5	0.93736	2313	3547.7	0.651972	6952.44	1000.29	6.95042	8079.12	1462.27	5.52505	101.6	4.98	20.4016	88.81	32.93	2.69693	72.19	166.56	2313	0.433417	13.8869	0.0312105			0.1	1063	8	166.56	19.48	0	0.00513347	54.5688	0.410678
Xizang	2003	3104	185.09	0.00167702	617	11.9	0.00518487	16	272	0.0588235		0		5228.1	5547	0.94251	2825	3888.6	0.726483	8045.34	1030.13	7.81002	8765.45	1690.76	5.18433	124	9.9556	12.4553	95.89	47.99	1.99812	104.58	185.09	2825	0.565022	15.2628	0.0370195			0.1	1079	6	185.09	21.39	0	0.00467508	50.4441	0.280505
Xizang	2004	3633	220.34	0.00164882	426	14.1	0.00302128	23	276	0.0833333		0		5483.69	6179	0.887472	3166	4395.3	0.720315	8338	1471	5.66825	9106	1861.31	4.89226	152.36	10	15.236	110.6	57.61	1.91981	173.97	220.34	3166	0.789553	14.3687	0.0549495			0.1	4501	14	220.34	22.7	0	0.00440529	198.282	0.61674
Xizang	2005	3497	250.6	0.00139545	599	16.6	0.00360843	44	280	0.157143		0		5754.54	6874	0.837146	3019	5035.4	0.599555	8617.11	1723.76	4.99902	9431.18	2077.9	4.53881	161.389	20	8.06945	139.65	63.52	2.19852	184.14	250.6	3019	0.734796	12.0471	0.0609937			0.2	4555	8	250.6	24.85	0	0.00804829	183.3	0.321932
Xizang	2006	4832	290.05	0.00166592	1013	19.4	0.00522165	81	285	0.284211		0		5688.05	7673	0.741307	2915	5634.4	0.517358	6192.57	2002.24	3.09282	8941.08	2434.96	3.67196	200.651	30.4906	6.58075	160.01	80.1	1.99763	241.22	290.05	2915	0.83165	10.05	0.0827513			0.2	3252	9	290.05	33.33	0	0.0060006	97.5698	0.270027	9.73
Xizang	2007	6964.1	342.19	0.00203516	675.3	26.1	0.00258736	68	289	0.235294		0		6959.56	8963	0.776477	3215	6591.9	0.48772	7532.07	2217.62	3.39647	11130.9	2788.2	3.99216	230.827	39.5156	5.84142	188.82	98.48	1.91734	272.5	342.19	3215	0.796341	9.39537	0.0847589			0.2	3335	5	342.19	41.36	0	0.00483559	80.6335	0.12089	66.7
Xizang	2008	12284.9	394.85	0.00311128	635.25	29.5	0.00215339	93	292	0.318493		0		7828.66	10271	0.762211	3504	7547.7	0.464247	8323.54	1629.26	5.10879	12481.5	3175.82	3.93017	271.255	38.6603	7.01636	219.64	115.76	1.89737	313.81	394.85	3504	0.794758	8.87426	0.0895576			0.2	3420	6	394.85	48.19	0	0.00415024	70.9691	0.124507
Xizang	2009	14384.6	441.36	0.00325915	1331.6	33.6	0.0039631	292	296	0.986486		0		8538.07	11164	0.764785	4060	8376.6	0.484684	9034.31	2399.47	3.76513	13544.4	3531.72	3.83507	337.635	40.6407	8.3078	240.85	136.63	1.76279	380.6	441.36	4060	0.862335	9.19884	0.0937438			0.2	3456	11.1	441.36	51.6	0	0.00387597	66.9767	0.215116
Xizang	2010	14598.5	507.46	0.00287678	1258.8	36.8	0.00342065	124	300	0.413333		0		9559.59	12514	0.763912	4513	9378.3	0.481217	9685.54	2666.92	3.63173	14980.5	4138.71	3.6196	424.981	37.6884	11.2762	274.82	163.92	1.67655	565.5	507.46	4513	1.11437	8.89331	0.125305			0.4	3825	11	507.46	62.22	0	0.0064288	61.4754	0.176792
Xizang	2011	11529.6	605.83	0.00190311	1080.9	46	0.00234978	142	303	0.468647		0		10550.4	14551	0.725065	4730.25	10819.6	0.437193	10398.9	2235.62	4.65147	16195.6	4904.28	3.30233	476.21	40.1	11.8756	322.57	208.79	1.54495	542.6	605.83	4730.25	0.895631	7.80788	0.114709			0.42	4635	301.39	605.83	74.85	0	0.00561122	61.9238	4.02659
Xizang	2012	17838.6	701.03	0.00254463	1198.9	51.4	0.00233249	133	308	0.431818		0		11873.9	16510	0.719191	5339.51	12053.7	0.442977	11184.3	2967.6	3.7688	18028.3	5719.38	3.15214	630.414	40.103	15.7199	377.8	242.85	1.55569	708.7	701.03	5339.51	1.01094	7.61666	0.132728			0.42	4683	365.98	701.03	69.485	0	0.00604447	67.3958	5.26704
Xizang	2013	23032.5	807.67	0.00285172	1202.9	54.5	0.00220716	121	312	0.387821		0		9746.8	18310.8	0.532299	6275.48	13220.4	0.474681	13678.6	4101.6	3.33494	20394.5	6553.4	3.11205	832.043	43.959	18.9277	427.93	292.92	1.46091	899.1	807.67	6275.48	1.1132	7.76985	0.143272			0.42	5005	361.52	807.67	76.3918	0	0.00549797	65.5175	4.73244
Xizang	2014	23519	920.83	0.00255411	1262	60.1	0.00209983	146	318	0.459119		0		10730.2	20167.1	0.532065	7204.5	14491.4	0.497157	15669.4	4822.1	3.2495	22015.8	7359.2	2.9916	1023	46.2	22.1429	492.35	336.84	1.46167	1052.1	920.83	7204.5	1.14256	7.82392	0.146034			0.42	5450	383.09	920.83	83.4969	0	0.00503013	65.2719	4.58807
Xizang	2015	31241.9	1026.4	0.00304383	1129.7	71.9	0.00157121	198	323.97	0.611168		0		12254.3	21966.2	0.557871	8755.75	15712.4	0.557251	17022	5579.71	3.0507	25456.6	8243.7	3.08801	1247.78	47.9	26.0497	552.164	376.187	1.46779	1032	1026.4	8755.75	1.00546	8.53054	0.117865			0.54	5883	400	1026.39	90.6501	0	0.00595697	64.8979	4.41257
Xizang	2016	22183.6	1150.1	0.00192884	1126.4	91.3	0.00123373	245	331	0.740181		0		13639.2	23821	0.572573	9743	17110.7	0.569408	19440.5	6070.32	3.20254	27802.4	9093.8	3.05729	1547.4	48.65	31.8068	606.46	429.17	1.4131	1162.8	1150.1	9743	1.01104	8.47144	0.119347			0.54	6143	426	1150.07	97.683	0	0.00552809	62.8871	4.36105	91.15
Xizang	2017	28648	1310.6	0.00218587	1249	100.2	0.00124651	420	337	1.24629	440.2	0.0153658		15457.3	25973.8	0.595111	10990	18322.2	0.59982	21087.5	6691.48	3.1514	30671.1	10330.2	2.96907	1924.24	51.36	37.4657	674.55	513.65	1.31325	1376.1	1310.6	10990	1.04998	8.38547	0.125214			0.35	7176	382	1310.63	104.19	0	0.00335925	68.8743	3.66638	95.42
Xizang	2018	37064.4	1477.6	0.00250842	1568.7	106.9	0.00146745	755	344	2.19477	394.2	0.0106355		17286.1	28228	0.612373	9331.29	19853.1	0.470016	23029.4	7452.07	3.09034	33797.4	11449.8	2.95179	1433.51	53.65	26.7197	719.01	628.37	1.14425	1243.83	1477.6	9331.29	0.841793	6.31517	0.133297			0.541061	6855.01	433.089	1171.44	109.913	0	0.00492261	62.3674	3.94027	95.9695
Xizang	2019	43345.1	1303.2	0.00332605	1750.9	96.0228	0.00182342	1020	342.539	2.97776	9577.43	0.220958		15574.3	30732.8	0.506764	9808.68	21558.8	0.454972	25636.7	8417.9	3.0455	37410	12951	2.88858	1525.03	57.96	26.3117	924.01	635.62	1.45371	1321.1	1303.2	9808.68	1.01373	7.52661	0.134686			0.569048	7169.69	462.694	1238.71	115.737	0	0.00491672	61.9479	3.99779	98.3412
Xizang	2020	36403.9	1375.26	0.00264705	1646.81	101.436	0.0016235	546.642	347.02	1.57525	12607.8	0.346332		16235.1	32189	0.504367	10286.1	20701	0.496886	22080.3	7210.79	3.06211	33101.5	11344.8	2.91777	1614.93	63.88	25.2807	764.83	560.326	1.36497	1398.36	1375.26	10286.1	1.01679	7.47934	0.135947		#DIV/0!	0.597035	7484.36	492.299	1305.97	121.725	#DIV/0!	0.00490479	61.4859	4.04436	108.584
Shhanxi	2000	494570	1661	0.0297754	64127	298.2	0.0215047	1462	3644	0.401207	92560	0.187152		3284.05	4266.5	0.769729	2035.25	2914	0.698439	4276.67	1251.21	3.41803	5124.24	1443.86	3.54899	583.352	70.3183	8.29587	649.9	731.9	0.887963	851.69	1661	2035.25	0.512757	1.22532	0.418469		2765.72	55.37	30903	2625	1661	1184.58	1.66509	0.0467423	26.0877	2.21598	13.7096
Shhanxi	2001	516917	1841.2	0.028075	57275	298.3	0.0192005	1354	3653	0.370654	84615	0.163692		3487.26	4284.5	0.813926	2150	3138.8	0.684975	4637.74	1331.03	3.48432	5483.73	1490.8	3.67839	696.894	76.5412	9.10482	740.69	816.34	0.90733	972.51	1841.2	2150	0.528194	1.16772	0.45233		3133	54.2241	28634	2408	1841.2	1338.2	1.70161	0.0405202	21.3974	1.79943	13.5354
Shhanxi	2002	607149	2036	0.0298207	60533	356.4	0.0169846	1524	3662	0.416166	151554	0.249616		3963.55	5089.5	0.778769	2404	3547.7	0.677622	5378.04	1490.76	3.60758	6330.84	1596.25	3.96607	795.4	86.43	9.20282	806.39	925.78	0.871038	1107.7	2036	2404	0.544057	1.18075	0.460774		3451	63.8	30496	2887	2035.96	1505.45	1.69502	0.0423794	20.2571	1.9177	17.2118
Shhanxi	2003	679914	2398.6	0.0283463	54239	318.5	0.0170295	1609	3672	0.438181	168022	0.247122		4241.01	5547	0.764558	2548	3888.6	0.655249	5666.54	1455.39	3.89349	6805.35	1675.66	4.0613	1071	98.7251	10.8483	944.99	1133.56	0.833648	1447.73	2398.6	2548	0.603573	1.06229	0.568183		3961	76.6	70765	2948	2398.6	1879.26	1.65138	0.0407607	37.6558	1.5687	38.5372
Shhanxi	2004	834788	2883.5	0.0289505	49020	308.5	0.0158898	2007	3681	0.545232	139129	0.166664		4614.37	6179	0.746783	2893	4395.3	0.658203	6233	1618	3.85229	7492	1866.52	4.01388	1378.46	101.91	13.5262	1071.71	1416.82	0.756419	1844.24	2883.5	2893	0.639584	1.00329	0.637484		4958.06	81.8	75810	3820	2883.51	2735.22	1.71945	0.0299062	27.7162	1.3966	36.4934
Shhanxi	2005	924462	3674.8	0.0251568	53656	304	0.01765	1894	3690	0.513279	188977	0.204418		5033.41	6874	0.732239	3594	5035.4	0.713747	6656.46	1896.48	3.5099	8272.02	2052.63	4.02996	1740.86	109.977	15.8294	1390.61	1849.28	0.751974	2112.14	3674.8	3594	0.574763	0.978012	0.587685		6049.12	92.2	83368	4588	3674.75	3150.79	1.64613	0.0292625	26.4594	1.45614	39.7761
Shhanxi	2006	1013558	4383.9	0.02312	59458	310.3	0.0191615	2473	3699	0.668559	179485	0.177084		5527.3	7673	0.720356	3972	5634.4	0.704955	7553.28	2181	3.46322	9267.7	2260.19	4.10041	2285.71	119.482	19.1302	1594.76	2440.5	0.653456	2798.67	4383.9	3972	0.638397	0.906043	0.7046		7597.6	98.1	86565	4794	4383.9	4442.81	1.73307	0.0220806	19.4843	1.07905	60.18
Shhanxi	2007	1.21711e+06	5369.9	0.0226653	65072.1	314.3	0.0207038	3451	3708	0.93069	301710	0.247892		6170.63	8963	0.688456	5272	6591.9	0.799769	8427.06	2559.59	3.29235	10763.3	2644.69	4.06979	3168.82	135.014	23.4702	1908.6	2964.56	0.643805	3329.79	5369.9	5272	0.620084	0.981769	0.631599		8082.01	92.7	99348	5480	5369.9	5692.33	1.50506	0.0162851	17.453	0.962699	52.43
Shhanxi	2008	1.43273e+06	6851.3	0.0209117	64752.2	316.3	0.0204718	4392	3718	1.18128	438300	0.305921		6846.6	10271	0.666596	6290	7547.7	0.833366	9772.07	2712.09	3.60315	12857.9	3136.46	4.09949	4286.42	183.291	23.3859	2255.52	3842.08	0.587057	4736.22	6851.3	6290	0.691288	0.918074	0.752976		8941.31	88.9	103538	6121	6851.32	7480.79	1.30505	0.0118838	13.8405	0.818229	68.52
Shhanxi	2009	1895063	8186.7	0.0231481	68039.7	318.6	0.0213558	6087	3727	1.63322	698074	0.368365		7454.94	11164	0.667766	7069	8376.6	0.843898	10705.7	3349.23	3.19646	14128.8	3437.55	4.11012	5888.37	199.88	29.4595	3143.74	4236.42	0.742075	5447.2	8186.7	7069	0.665372	0.863474	0.770576		9496.5	80.4	111219	5546.7	8186.65	8470.4	1.16	0.00949188	13.1303	0.654833	69.16
Shhanxi	2010	2.17504e+06	10022	0.0217027	73217.8	338.2	0.0216493	10034	3735	2.68648	1.02414e+06	0.47086		8306.77	12514	0.663799	8273	9378.3	0.882143	11821.9	3793.8	3.11611	15695.2	4104.98	3.82346	7569.9	220.254	34.3689	3688.93	5446.1	0.677353	6834.3	10022	8273	0.68193	0.825484	0.826097		11638.5	77.9	115673	6892	10021.5	11199.8	1.16136	0.00695546	10.3281	0.615366	79.84
Shhanxi	2011	2.49355e+06	12391	0.0201239	73500.5	388.3	0.0189288	11662	3743	3.11568	2.15366e+06	0.863694		9448.84	14551	0.64936	10053.5	10819.6	0.92919	13782.8	4254.92	3.23925	18245.2	5027.87	3.62882	9108.98	322.098	28.2802	4355.81	6935.59	0.628037	8487.3	12391	10053.5	0.684957	0.811352	0.844217		13318	91.68	121815	7117.63	12391.3	14283.5	1.07479	0.0064186	8.52838	0.498312	90.27
Shhanxi	2012	2.87203e+06	14451	0.0198743	82428.4	420.5	0.0196025	14908	3753	3.97229	3.34815e+06	1.16578		10831.8	16510	0.656075	11852.2	12053.7	0.983282	15332.8	5114.7	2.99779	20733.9	5762.52	3.59806	11705.8	338.718	34.5593	5009.65	8073.87	0.620477	9915.2	14451	11852.2	0.686126	0.820164	0.836571		15774	84.38	128749	7215.11	14451.2	12547.7	1.09154	0.00672473	10.2607	0.575013	88.49
Shhanxi	2013	3.42745e+06	16205	0.0211506	93493.5	414	0.022583	20836	3764	5.5356	5.33279e+06	1.5559		14371.5	18310.8	0.784869	13206	13220.4	0.998909	16398.6	6487.6	2.52768	22345.9	7092.2	3.15077	14533.5	350.632	41.4495	5607.52	8911.64	0.629235	11038.4	16205	13206	0.681172	0.814934	0.835862		17248	80.62	132169	7491.1	16205.5	14101.4	1.06433	0.00571715	9.37274	0.53123	96.44
Shhanxi	2014	3667730	17690	0.0207334	97138	517.4	0.0187743	22820	3775	6.04503	6.4002e+06	1.745		15836.7	20167.1	0.785276	14812	14491.4	1.02212	17546	7252.4	2.41934	24365.8	7932.2	3.07176	16840.3	351.7	47.8826	6547.76	9577.24	0.683679	11982.1	17690	14812	0.677337	0.837309	0.808945		18375.3	78.1	145785	8682.5	17689.9	15689.1	1.03875	0.00497797	9.29211	0.553409	95.8
Shhanxi	2015	3.93173e+06	18022	0.0218163	92617.9	483.5	0.0191557	33350	3793	8.79251	7.21821e+06	1.83589		17395	21966.2	0.791898	15363.3	15712.4	0.977784	18463.9	7900.71	2.33699	26420.2	8688.9	3.04069	18231	351.214	51.9087	7342.1	9082.13	0.808412	11888.3	18022	15363.3	0.659655	0.852477	0.773809		18373.6	73.5	168122	9330	18021.9	17261.4	1.01952	0.00425806	9.73979	0.540513	98.02
Shhanxi	2016	4.19555e+06	19400	0.0216266	94755.4	518.4	0.0182784	48455	3813	12.7078	8.02789e+06	1.91343		18873.7	23821	0.792316	16657	17110.7	0.973482	19368.9	8567.69	2.26069	28440.1	9396.4	3.0267	20474.9	350.401	58.4326	8215.02	9490.72	0.865584	12907.7	19400	16657	0.665345	0.858608	0.774911		19670.8	31.8	166565	8648	19399.6	18792.3	1.01398	0.00169218	8.86348	0.460189	98.53
Shhanxi	2017	4609363	21899	0.0210483	98188	567.1	0.0173141	34554	3835	9.01017	9.2094e+06	1.99798		20635.2	25973.8	0.794463	18485	18322.2	1.00889	20388.2	9305.57	2.19097	30810.3	10264.5	3.00163	23468.2	351.17	66.8286	9274.48	10882.9	0.852208	14414.8	21899	18485	0.65824	0.844102	0.779811		20069.6	27.94	175955	10081	21898.8	20315.9	0.91647	0.00137528	8.66096	0.496213	98.96
Shhanxi	2018	5324201	24438	0.0217866	96709.5	773.7	0.0124996	41479	3864	10.7347	1.12529e+07	2.11354		22528.3	28228	0.798082	17882.7	19853.1	0.900751	21966.4	10070.8	2.18121	33319.3	11212.8	2.97154	20960.1	410.454	51.0657	10450.6	12157.5	0.859607	14490.1	24438	17882.7	0.592932	0.731759	0.810283		21631.5	65.9443	184654	10180.3	21508.3	21705.6	1.00573	0.00303812	8.50721	0.469017	99.0604
Shhanxi	2019	5.84575e+06	23399	0.0249829	115319	583.025	0.0197794	44101	3842.47	11.4772	1.46735e+07	2.51011		20660.1	30732.8	0.672248	18905.9	21558.8	0.876943	23514.3	10934.7	2.15043	36098.2	12325.7	2.92869	22325.4	431.334	51.7589	11821.5	11980.8	0.986707	15359.7	23399	18905.9	0.656425	0.807979	0.812429		22780.4	65.1079	193124	10628.1	22781.8	23052.4	0.999936	0.00282434	8.37758	0.46104	99.7082
Shhanxi	2020	5.38048e+06	24718.6	0.0217669	106955	601.514	0.017781	41802.1	3853.41	10.8481	1.06238e+07	1.97451		21732.1	32189	0.675142	19929.1	20701	0.962708	23490.8	10262.3	2.28903	34694.7	11377	3.04955	23690.6	452.213	52.3881	10378	12747.9	0.814097	16229.3	24718.6	19929.1	0.656563	0.806237	0.814355		23929.3	64.2715	201593	11075.9	24055.4	24328.6	0.994757	0.00264181	8.28627	0.455262	121.3
Gansu	2000	72565	983	0.00738199	18429	72.6	0.0253843	493	2515	0.196024	26413	0.363991		3172.47	4266.5	0.743576	1733.88	2914	0.595017	4126.47	1084	3.80671	4916.25	1428.68	3.44111		32.7649	0	350.12	439.88	0.795944	439.28	983	1733.88	0.446877	1.76387	0.253351		2480.38	31.19	23795	1704	983	840.58	2.52328	0.0371053	28.3078	2.02717	7.78
Gansu	2001	83833	1072.5	0.0078166	17291	81.4	0.021242	512	2523	0.202933	27393	0.326757		3445.76	4284.5	0.804239	1839	3138.8	0.585893	4420.31	1127.37	3.9209	5382.91	1508.61	3.56814		34.3492	0	384.39	481.07	0.799031	444.89	1072.5	1839	0.414816	1.71469	0.24192		2551	31.5363	20722	1286	1072.51	951.21	2.37853	0.0331539	21.7849	1.35196	9.51
Gansu	2002	109594	1161.4	0.00943637	14693	87	0.0168885	397	2531	0.156855	54644	0.498604		3870.87	5089.5	0.76056	1975	3547.7	0.556699	5064.24	1153.29	4.39112	6151.44	1590.3	3.8681	465.5	34.05	13.6711	416.62	530.36	0.785542	538.62	1161.4	1975	0.463768	1.70053	0.272719		2798	42.7	19677	1734	1161.43	1035.52	2.4091	0.0412353	19.002	1.67452	15.08
Gansu	2003	127702	1304.6	0.00978859	16888	98	0.0172327	474	2537	0.186835	77580.9	0.607515		4165.15	5547	0.750882	2171	3888.6	0.558299	5298.91	1336.85	3.96373	6657.24	1673.05	3.9791	553.7	37.6387	14.7109	460.37	607.62	0.757661	610.83	1304.6	2171	0.468212	1.66411	0.281359		3219	49.4	47893	2073	1304.6	1147.52	2.46742	0.0430494	41.7361	1.8065	35.0471
Gansu	2004	143946	1558.9	0.00923382	14420	105.8	0.0136295	514	2541	0.202283	119608	0.830923		4662.13	6179	0.754512	2460	4395.3	0.559689	5937	1464	4.05533	7377	1852.22	3.9828	660.76	43.5431	15.1748	519.35	758.18	0.684996	731.77	1558.9	2460	0.469414	1.57804	0.297467		3479.32	48.4	45171	2139	1558.93	1582.6	2.23186	0.0305826	28.5423	1.35157	38.7128
Gansu	2005	196136	1928.1	0.0101725	16795	104.1	0.0161335	547	2545	0.214931	172736	0.880697		5111.48	6874	0.743596	3453	5035.4	0.685745	6529.2	1819.58	3.5883	8086.82	1979.88	4.0845	786.047	51.4714	15.2715	787.36	838.56	0.938943	916.96	1928.1	3453	0.475577	1.79088	0.265555		3750.67	56.3	43728	2249	1928.14	1695.79	1.94523	0.0331999	25.7862	1.32623	17.2263
Gansu	2006	239530	2275	0.0105288	16696	111	0.0150414	832	2547	0.326659	214534	0.895647		5679.36	7673	0.740175	3810	5634.4	0.676203	6974.21	1855.49	3.75869	8920.59	2134.05	4.18012	923.922	55.2951	16.7089	900.16	1043.19	0.862892	1090.73	2275	3810	0.479442	1.67473	0.286281		3959.09	54.6	45721	2591	2275	2483.56	1.74026	0.0219846	18.4095	1.04326	18.28
Gansu	2007	257220	2699.2	0.00952949	18768.8	121.9	0.0153969	1025	2548	0.402276	262107	1.019		6479.92	8963	0.722963	4274	6591.9	0.648371	7875.78	2017.21	3.90429	10012.3	2328.92	4.29913	1177.46	56.333	20.9018	1037.11	1279.32	0.810673	1322.52	2699.2	4274	0.489967	1.58343	0.309434		4468.92	52.3	44335	3001	2699.2	3231.52	1.65565	0.0161843	13.7195	0.928665	26.32
Gansu	2008	318014	3166.8	0.0100421	20117.9	136.3	0.01476	1047	2551	0.410427	297560	0.935684		7354.77	10271	0.716071	4869	7547.7	0.645097	8308.62	1816.27	4.57455	10969.4	2723.79	4.02726	1510.75	79.4222	19.0218	1241.68	1471.43	0.843859	1958.54	3166.8	4869	0.61846	1.53751	0.402247		4682.87	50.1	40735	3199	3166.82	3667.52	1.47873	0.0136605	11.107	0.872252	32.28
Gansu	2009	372612	3387.6	0.0109993	21158.1	157.5	0.0134337	1274	2555	0.49863	356287	0.956186		8009	11164	0.717395	5284	8376.6	0.630805	8890.79	2766.45	3.21379	11929.8	2980.1	4.00315	2076.36	110.728	18.7519	1363.27	1527.24	0.892636	1916	3387.6	5284	0.565592	1.55981	0.362604		4478.5	50	49271	3150.2	3387.56	3770.38	1.32204	0.0132613	13.0679	0.835513	32.37
Gansu	2010	419385	4120.8	0.0101773	21661	177.5	0.0122034	1868	2560	0.729688	430845	1.02733		8661	12514	0.692105	6035	9378.3	0.643507	9895.35	2941.99	3.36349	13188.5	3424.65	3.85107	2808.55	103.609	27.1072	1536.5	1984.97	0.774067	2343.5	4120.8	6035	0.5687	1.46452	0.388318		5389.57	55.2	51241	3745	4120.75	4882.68	1.30791	0.0113053	10.4944	0.766997	37.95
Gansu	2011	485261	5020.4	0.00966578	21332.1	205.9	0.0103604	2383	2564	0.929407	526386	1.08475		10030	14551	0.6893	7492.63	10819.6	0.692506	11188.6	3151.1	3.55069	14988.7	3909.37	3.83404	3870.08	95.7103	40.4354	1963.79	2377.83	0.825875	2872.3	5020.4	7492.63	0.572126	1.49244	0.38335		6303.32	62.39	59232	6523.79	5020.37	6175.24	1.25555	0.0101033	9.59185	1.05644	41.7
Gansu	2012	604762	5650.2	0.0107034	24289.7	225.9	0.0107524	3662	2578	1.42048	730619	1.20811		11468	16510	0.694609	8541.97	12053.7	0.70866	12847.1	4146.2	3.09852	17156.9	4506.66	3.80701	5040.03	104.993	48.0035	2269.61	2600.09	0.872896	3298.1	5650.2	8541.97	0.583714	1.5118	0.386105		6558	57.25	62813	6671.17	5650.2	5611.62	1.16067	0.010202	11.1934	1.18881	41.68
Gansu	2013	669194	6268	0.0106764	25047.3	367.9	0.00680818	4737	2582	1.83462	999936	1.49424		10954.4	18310.8	0.598249	9616	13220.4	0.72736	14411.3	5653.9	2.54891	19873.4	5588.8	3.55593	6407.2	120.74	53.066	2567.6	2821.04	0.910161	3775.9	6268	9616	0.602409	1.53414	0.392668		6541.07	56.2	64969	5907.22	6268	6230.28	1.04357	0.00902046	10.4279	0.948146	42.29
Gansu	2014	768739	6835.3	0.0112466	27122	318.5	0.00851554	5097	2591	1.96719	1.14516e+06	1.48966		12184.7	20167.1	0.604187	10678	14491.4	0.736851	15942.3	6147.8	2.59317	21803.9	6276.6	3.47384	7759.6	124.5	62.3261	3009.61	2926.45	1.02842	4150.4	6835.3	10678	0.607201	1.56218	0.388687		6715.87	57.56	65973	6140.54	6835.27	6861.76	0.982532	0.00838851	9.61458	0.894892	62.6
Gansu	2015	827203	6790.3	0.0121821	25858.8	370.4	0.00698132	6912	2599.55	2.65892	1.29696e+06	1.56788		13466.6	21966.2	0.61306	11867.7	15712.4	0.755306	17450.9	6829.79	2.55511	23767.1	6936.2	3.42653	8626.6	127.63	67.5907	3341.46	2494.77	1.33939	4448.8	6790.3	11867.7	0.65517	1.74774	0.374867		6557.06	57.06	67072	5824	6790.32	7481.66	0.965648	0.00762665	8.96485	0.778437	64.24
Gansu	2016	869850	7152	0.0121623	25759.1	415.4	0.00620104	7975	2610	3.05556	1.50662e+06	1.73204		14670.3	23821	0.615857	13086	17110.7	0.764783	19539.2	7487.03	2.60974	25693.5	7456.9	3.4456	9534.1	129.89	73.4013	3701.42	2515.56	1.47141	4875.1	7152	13086	0.681641	1.8297	0.372543		6377.52	27.2	66325	5091	7152.04	8067.12	0.891706	0.00337171	8.22164	0.63108	72.76
Gansu	2017	884070	7677	0.0115158	23738	530.8	0.00447212	9672	2626	3.68317	1.62959e+06	1.84328		16011	25973.8	0.616429	14203	18322.2	0.775182	20659.4	8029.73	2.57287	27763.4	8076.1	3.43772	5696.35	131.402	43.3507	4038.36	2561.79	1.57638	3804.6	7677	14203	0.495584	1.85007	0.267873		6360.81	25.88	64514	5334	7677	8652.11	0.828554	0.00299118	7.45644	0.616497	98.4
Gansu	2018	970537	8246.1	0.0117696	22213.9	475.6	0.00467071	13958	2637	5.29314	1.80878e+06	1.86369		17488.4	28228	0.61954	13426.8	19853.1	0.676308	22606	9064.55	2.49389	29957	8804.1	3.40262	8757.31	147.84	59.2352	4530.1	2794.67	1.62098	4838.02	8246.1	13426.8	0.586704	1.62827	0.360324		7483.53	50.4775	74554.9	6772.59	8009.24	9161.36	0.934362	0.00550982	8.13797	0.739256	99.7599
Gansu	2019	1.10245e+06	8498.4	0.0129724	25956	461.728	0.00562149	14894	2624.63	5.6747	1.96417e+06	1.78165		16634.8	30732.8	0.541271	14177.1	21558.8	0.6576	24453.9	9694	2.52258	32323.4	9628.9	3.35692	9361.87	154.781	60.4845	4805.4	2862.42	1.67879	5116.06	8498.4	14177.1	0.602003	1.66821	0.360868		7764.42	50.7308	77237.9	7085.71	8448.5	9691.25	0.919029	0.0052347	7.96986	0.731145	100
Gansu	2020	1.05931e+06	8941.39	0.0118473	27122.4	485.988	0.00558088	10981.7	2630.56	4.17466	1.78455e+06	1.68463		17419.9	32189	0.541176	14927.4	20701	0.721092	22771.2	8882.06	2.56373	30658.6	8866.49	3.45781	9966.43	161.723	61.6265	4509.67	3330.72	1.35396	5394.11	8941.39	14927.4	0.603274	1.66947	0.361357		8045.31	50.9842	79920.9	7398.83	8887.77	10252.9	0.905211	0.00497266	7.79495	0.721633	92.0233
Qianghai	2000	12937	263.12	0.00491677	2173	27.1	0.00801845	117	516.5	0.226525		0		3330.22	4266.5	0.780552	2254.56	2914	0.773699	4185.73	1218.23	3.43591	5169.96	1490.49	3.46863		7.7197	0	111.06	114	0.974211	160.46	263.12	2254.56	0.609836	8.56856	0.0711713		522.2	2.02	4661	337	263.12	196.08	1.98465	0.0103019	23.7709	1.71869	89.1993
Qianghai	2001	11747	300.95	0.00390331	2005	33	0.00607576	101	523.1	0.19308	4657	0.396442		3705.52	4284.5	0.864866	2443	3138.8	0.778323	4698.59	1330.45	3.53158	5853.72	1557.32	3.75884		8.1595	0	125.98	132.18	0.953094	207.39	300.95	2443	0.689118	8.11763	0.0848915		642	2.3686	4385	368	300.95	194.16	2.13324	0.0121992	22.5845	1.89534	87.6512
Qianghai	2002	20823	341.11	0.00610448	2037	38.9	0.0052365	85	528.6	0.160802	12373	0.594199		3919.73	5089.5	0.77016	2644	3547.7	0.745272	5042.52	1386.08	3.63797	6170.52	1668.94	3.69727	215.4	9.86	21.8458	142.2	154.01	0.923317	245.84	341.11	2644	0.720706	7.75117	0.0929803		620	3.2	3583	314	341.11	207.59	1.8176	0.015415	17.26	1.5126	86.2005
Qianghai	2003	24070	390.2	0.00616863	2265	45	0.00503333	90	534	0.168539	8291.04	0.344455		4269.73	5547	0.769736	2895	3888.6	0.744484	5400.24	1563.15	3.45472	6745.32	1794.13	3.75966	236.9	9.3563	25.3198	159.8	184.26	0.867253	294.25	390.2	2895	0.7541	7.41927	0.101641		675	6	11310	379	390.2	247.9	1.72988	0.0242033	45.6232	1.52884	85.6887
Qianghai	2004	30364	466.1	0.00651448	2649	51.6	0.00513372	70	539	0.12987	12793.4	0.421333		4638.66	6179	0.750714	3183	4395.3	0.724183	5759	1676	3.43616	7320	1957.65	3.73917	272.74	9.7231	28.0507	180.86	227.06	0.79653	322.67	466.1	3183	0.692276	6.82901	0.101373		680.05	7.4	14287	508	466.1	374.22	1.45902	0.0197745	38.1781	1.35749	95.4073
Qianghai	2005	29554	543.3	0.00543972	2590	58.2	0.00445017	79	543	0.145488	11811.6	0.399662		5104.65	6874	0.742603	3888	5035.4	0.772133	6245.26	1976.03	3.16051	8057.85	2151.46	3.74529	310.838	10.1134	30.7352	213.37	264.61	0.806357	369.28	543.3	3888	0.679698	7.15627	0.0949794		949.178	12.4	19360	649	543.3	388.12	1.74706	0.0319489	49.8815	1.67216	100
Qianghai	2006	33412	641.6	0.00520761	2610	60.7	0.00429984	97	548	0.177007	24665.3	0.738216		5679.36	7673	0.740175	4229	5634.4	0.750568	6530.11	2178.95	2.99691	9000.35	2358.37	3.81634	384.614	11.4113	33.7047	240.78	331.16	0.727081	427.63	641.6	4229	0.666506	6.59133	0.101118		1082.27	13	19407	882	641.6	640.66	1.68684	0.0202916	30.2922	1.37671	94.59
Qianghai	2007	38093.1	760.96	0.00500593	2914.6	58.8	0.0049568	222	552	0.402174	53016.8	1.39177		6479.92	8963	0.722963	4978	6591.9	0.755169	7512.39	2446.5	3.07067	10276.1	2683.78	3.82895	443.691	14.0144	31.6596	282.42	417.78	0.676002	496.71	760.96	4978	0.652741	6.54174	0.099781		1290.5	13.4	19948	1129	760.96	822.72	1.69588	0.0162874	24.2464	1.37228	94.88
Qianghai	2008	39092.4	1018.6	0.00383786	2501.18	54.7	0.00457254	228	554	0.411552	77032.6	1.97053		7350.84	10271	0.715688	5830	7547.7	0.772421	8192.56	2208.06	3.7103	11640.4	3061.24	3.80252	514.048	17.3472	29.6329	326.55	529.4	0.61683	643.19	1018.6	5830	0.631445	5.72354	0.110324		1316.45	13.5	16666	1337	1018.62	1103.1	1.29239	0.0122382	15.1083	1.21204	75.22
Qianghai	2009	75937.9	1018.3	0.00745732	4602.9	57.1	0.00806112	368	557	0.660682	84967.2	1.1189		8019	11164	0.718291	6495	8376.6	0.775374	8786.52	3209.41	2.73774	12691.9	3346.15	3.79297	689.089	22.9781	29.989	398.54	575.33	0.692715	798.2	1018.3	6495	0.783855	6.37828	0.122895		1309.54	13.6	22171	1347.6	1018.27	1080.35	1.28605	0.0125885	20.5221	1.24737	65.11
Qianghai	2010	99437.9	1350.4	0.00736359	4858.4	60.4	0.00804371	264	563	0.468917	114051	1.14695		8858.83	12514	0.707914	7234	9378.3	0.771355	9613.79	3774.5	2.54704	13855	3862.68	3.58689	840.012	49.4295	16.9941	470.88	744.63	0.632368	1087	1350.4	7234	0.804947	5.35693	0.150263		1270.68	14.3	22609	1783	1350.43	1481.99	0.940945	0.00964919	15.2558	1.20311	67.28
Qianghai	2011	125756	1634.7	0.00769292	5006.2	64.4	0.0077736	538	568	0.947183	168443	1.33944		10105.9	14551	0.694515	8744.3	10819.6	0.808191	10955.5	3920.15	2.79465	15603.3	4608.46	3.3858	1365.91	69.664	19.6072	540.18	975.18	0.553929	1399.7	1634.7	8744.3	0.856243	5.34918	0.16007		1508.22	15.66	21292	12017.2	1634.72	1893.54	0.922615	0.00827022	11.2445	6.3464	89.46
Qianghai	2012	131228	1884.5	0.00696357	5181	69.9	0.00741202	527	573	0.919721	192989	1.47064		11465.3	16510	0.694448	10289.1	12053.7	0.853608	12346.3	5338.9	2.31252	17566.3	5364.38	3.27462	1808.67	74.756	24.1943	624.29	1092.34	0.571518	1719.3	1884.5	10289.1	0.912337	5.45987	0.167099		1859	15.39	21994	12301.2	1884.54	1679.34	0.986448	0.00916433	13.0968	7.32501	89.21
Qianghai	2013	137541	2101.1	0.00654616	4767	171.7	0.00277635	502	578	0.868512	268863	1.95478		12947.8	18310.8	0.707116	12070	13220.4	0.912982	16223.4	7505.9	2.16142	20352.4	6461.6	3.14975	2285.3	75.7903	30.153	689.15	1204.31	0.572236	2519.1	2101.1	12070	1.19894	5.74461	0.208708		2073.15	15.67	21953	12377.4	2101.05	1888.42	0.986721	0.00829796	11.6251	6.55438	77.83
Qianghai	2014	143235	2301.1	0.00622463	4731	72.1	0.00656172	619	583	1.06175	291001	2.03163		14374	20167.1	0.712744	13534	14491.4	0.933933	17492.9	8235.1	2.12419	22306.6	7282.7	3.06296	2788.9	72.3	38.574	853.08	1234.31	0.691139	3004.4	2301.1	13534	1.30564	5.88153	0.221989		1816.51	15.43	23001	12423.3	2301.12	2099.36	0.789403	0.00734986	10.9562	5.91766	86.3
Qianghai	2015	115843	2417.1	0.00479263	4007.7	70.8	0.00566059	1217	588.43	2.06822	468849	4.04729		15812.7	21966.2	0.719865	15167.3	15712.4	0.96531	19200.6	8566.49	2.24137	24542.3	7933.4	3.09355	3144.17	66.4618	47.3079	1000.81	1207.31	0.828959	3374.1	2417.1	15167.3	1.39593	6.27502	0.222458		1508.12	15.08	23663	14868	2417.05	2306.46	0.623951	0.00653817	10.2595	6.44625	87.18
Qianghai	2016	139977	2572.5	0.00544127	4165.6	81.8	0.00509242	1357	593	2.28836	569190	4.06632		17301.8	23821	0.726325	16751	17110.7	0.978976	20853.2	9222.15	2.2612	26757.4	8664.4	3.0882	3455.51	72.5424	47.6344	1101.32	1249.98	0.88107	3565.5	2572.5	16751	1.38601	6.51156	0.212853		1962.43	11.37	27275	14669	2572.49	2505.15	0.762852	0.00453866	10.8876	5.85555	96.28
Qianghai	2017	179109	2642.8	0.00677724	5656	98.4	0.00574797	1580	598	2.64214	677186	3.78086		19001	25973.8	0.731546	18020	18322.2	0.983509	21473	9902.65	2.16841	29168.9	9462.3	3.08264	3819.86	63.6922	59.9738	1224.01	1162.41	1.05299	3897	2642.8	18020	1.47457	6.81853	0.21626		1747.01	9.24	27115	12996	2642.8	2703.29	0.661045	0.00341806	10.0304	4.80748	94.78
Qianghai	2018	172951	2865.2	0.00603627	4301.1	113.9	0.00377621	2668	603	4.42454	793553	4.58831		20757.3	28228	0.735343	16806.6	19853.1	0.846549	22997.5	10352.4	2.22148	31514.5	10393.3	3.0322	3568.9	83.9791	42.4974	1350.07	1247.06	1.0826	3523.42	2865.2	16806.6	1.22973	5.86579	0.209645		2108.66	17.208	30048.1	15372.5	2761.89	2873.57	0.763485	0.00598838	10.4567	5.34963	96.0051
Qianghai	2019	205680	2941.9	0.0069914	5476	109.228	0.00501336	3046	606.298	5.02393	90968.6	0.442282		19257.4	30732.8	0.626608	17753.3	21558.8	0.823479	23799.2	11343.1	2.09812	33830.3	11499.4	2.94192	3822.77	88.9282	42.9871	1504.3	1159.75	1.29709	3750.85	2941.9	17753.3	1.27498	6.03462	0.211277		2197.1	17.8555	31312.4	16401.9	2920.17	3048.94	0.752389	0.00585629	10.2699	5.37953	96.2841
Qianghai	2020	196696	3101.83	0.00634128	5692.25	113.369	0.00502098	1958.61	610.914	3.20603	546218	2.77697		20219.4	32189	0.628146	18699.9	20701	0.90333	23560	10888.5	2.16374	31967.7	10452.2	3.05848	4076.64	93.8774	43.4252	1335.56	1486.44	0.898494	3978.28	3101.83	18699.9	1.28256	6.02866	0.212744		2285.55	18.503	32576.6	17431.2	3078.45	3219.9	0.742434	0.00574644	10.1173	5.4136	89.5312
Ningxia	2000	16488	265	0.00622189	2598	23.9	0.0108703	224	554	0.404332	6402	0.388282		3318.35	4266.5	0.777769	2290.27	2914	0.785954	4200.5	1417.13	2.96409	4912.4	1724.3	2.84892		21.72	0	99.58	120.04	0.829557	167.59	265	2290.27	0.632415	8.64253	0.0731748		1041.89	17.42	10942	479	265	239.11	3.93166	0.0728535	45.7614	2.00326	20.6376
Ningxia	2001	15341	298.3	0.00514281	2821	27.2	0.0103713	231	563	0.410302	8872	0.57832		3683.61	4284.5	0.859753	2384	3138.8	0.759526	4595.4	1388.79	3.30892	5544.17	1823.05	3.04114		20.1841	0	114.44	134.37	0.851678	207.69	298.3	2384	0.696245	7.99195	0.0871183		1589	16.8781	10450	431	298.3	268.84	5.32685	0.0627812	38.8707	1.60318	20.991
Ningxia	2002	19505	329.7	0.00591598	2975	30.1	0.00988372	216	572	0.377622	8496	0.435581		3992.4	5089.5	0.784439	2583	3547.7	0.728077	5104.92	1418.12	3.59978	6067.44	1917.36	3.16448	183.5	22.46	8.17008	125.28	151.16	0.828791	245.22	329.7	2583	0.743767	7.83439	0.0949361		1896	22.2	11534	466	329.7	268.62	5.75068	0.0826446	42.938	1.73479	27.968
Ningxia	2003	23828	385	0.00618909	2718	34.1	0.00797067	338	580	0.582759	10047.3	0.42166		4286.89	5547	0.77283	2927	3888.6	0.752713	5330.34	1637.13	3.25591	6530.48	2043.3	3.19605	263.1	23.2183	11.3316	137.84	192	0.717917	320.43	385	2927	0.832286	7.6026	0.109474		2965	29.3	23538	582	385	352.81	7.7013	0.0830475	66.7158	1.64961	30.4714
Ningxia	2004	30513	460.3	0.00662894	3515	38	0.00925	293	588	0.498299	12827.1	0.420381		4768.96	6179	0.771801	3404.91	4395.3	0.774671	5821	1927	3.02076	7218	2320.05	3.11114	316.83	24.5984	12.8801	155.8	239.42	0.650739	391.04	460.3	3404.91	0.849533	7.39715	0.114846		2761.19	29.3	23746	645	460.3	553.66	5.99867	0.0529206	42.8891	1.16497	29.2683
Ningxia	2005	31681	599.4	0.00528545	4046	42	0.00963333	214	596	0.35906	14131	0.446041		5301.27	6874	0.771205	4413	5035.4	0.876395	6404.31	2094.48	3.05771	8093.64	2508.89	3.22599	381.99	28.0999	13.594	252.79	281.23	0.898873	475.96	599.4	4413	0.794061	7.36236	0.107854		3276.66	34.3	35817	719	599.4	605.19	5.46657	0.0566764	59.1831	1.18806	50.3527
Ningxia	2006	49749	706.98	0.00703683	4412	50.9	0.00866798	290	604	0.480132	5349.37	0.107527		5968.7	7673	0.777883	5112	5634.4	0.907284	7205.57	2246.97	3.20679	9177.26	2760.14	3.32493	438.733	29.9876	14.6305	281.39	349.83	0.804362	528.47	706.98	5112	0.747503	7.23076	0.103378		3519.41	38.3	31796	799	706.98	859.7	4.97809	0.0445504	36.985	0.929394	55.41
Ningxia	2007	74723.5	834.16	0.00895793	5564.8	64.7	0.00860093	296	610	0.485246	6640.69	0.0888701		7020.09	8963	0.783229	5816	6591.9	0.882295	7817.28	2528.76	3.09135	10859.3	3180.84	3.41398	527.695	34.0095	15.5161	339.49	451.82	0.751383	654.31	834.16	5816	0.784394	6.97228	0.112502		4088.78	37	37213	1046	834.16	1070.71	4.90167	0.0345565	34.7554	0.976922	52.41
Ningxia	2008	75490.2	1098.5	0.00687212	5152.75	57.5	0.0089613	606	618	0.980583	8897.6	0.117864		8306.48	10271	0.808731	7193	7547.7	0.953006	9558.29	2559.67	3.73419	12931.5	3681.42	3.51265	735.709	38.1859	19.2665	397.27	581.24	0.683487	919.02	1098.5	7193	0.836614	6.54802	0.127766		4286.97	34.8	35384	1143	1098.51	1366.46	3.90253	0.0254673	25.8946	0.836468	56.45
Ningxia	2009	104422	1334.6	0.00782422	6919.5	69.2	0.00999928	910	625	1.456	8982.29	0.086019		9036.51	11164	0.809433	7858	8376.6	0.938089	10280	3347.94	3.07054	14024.7	4048.33	3.46432	964.161	37.1674	25.941	563.74	662.32	0.85116	1308.8	1334.6	7858	0.980668	5.88791	0.166556		4780.86	31.4	41336	1398.3	1334.56	1461.58	3.58235	0.0214836	28.2817	0.956704	41.96
Ningxia	2010	115101	1643.4	0.00700385	6377.7	81	0.0078737	1081	633	1.70774	9971.98	0.0866366		10009.7	12514	0.799879	8992	9378.3	0.958809	11334.4	4013.17	2.82431	15344.5	4674.89	3.28232	1292.8	46.6451	27.7157	702.45	827.91	0.848462	1563.3	1643.4	8992	0.95126	5.47158	0.173855		5764.92	31.1	40653	2465	1643.41	1924.39	3.5079	0.016161	21.1251	1.28093	92.53
Ningxia	2011	153183	2102.2	0.00728678	7357.5	95.1	0.00773659	613	639	0.959311	39446.6	0.257514		11494.4	14551	0.789941	10491.9	10819.6	0.969708	12896	4209.55	3.06352	17578.9	5409.95	3.24937	1589.14	55.6008	28.5813	861.92	1056.15	0.816096	1754.6	2102.2	10491.9	0.834649	4.99089	0.167235		7946.96	41.01	39432	3344.12	2102.21	2491.44	3.78029	0.0164604	15.827	1.34224	66.95
Ningxia	2012	182304	2341.3	0.00778644	8072.9	98.9	0.00816269	844	647	1.30448	29135.5	0.159818		13005.9	16510	0.787757	12120.4	12053.7	1.00553	14067.2	5351.4	2.6287	19831.4	6180.32	3.2088	2033.03	63.8297	31.8509	982.52	1159.37	0.84746	2086.9	2341.3	12120.4	0.891342	5.17677	0.172181		8055	40.66	39948	2960.67	2341.29	2202.94	3.44041	0.0184571	18.1339	1.34396	70.64
Ningxia	2013	209042	2590.4	0.00806989	8234.4	90	0.00914933	1211	654	1.85168	14289.3	0.0683559		14565.8	18310.8	0.795477	13537	13220.4	1.02395	15806.9	6739.8	2.34531	21475.7	7598.7	2.82623	2577.79	73.3539	35.1418	1077.12	1264.96	0.851505	2334.2	2590.4	13537	0.901096	5.22583	0.172431		8533.51	38.97	38528	3276.85	2590.44	2466.95	3.29423	0.0157968	15.6177	1.3283	92.5
Ningxia	2014	238580	2766.8	0.00862296	9500	114.7	0.00828248	1424	662	2.15106	31822.8	0.133384		15906.8	20167.1	0.788748	15193	14491.4	1.04841	17216.2	7676.5	2.24271	23284.6	8410	2.76868	3093.9	79.9	38.7222	1193.87	1341.24	0.890124	3103.7	2766.8	15193	1.12177	5.49118	0.204285		8857	37.71	37277	3693.91	2766.83	2736.01	3.20114	0.0137829	13.6246	1.35011	93.3
Ningxia	2015	254842	2928	0.0087036	9246.6	136	0.00679897	1865	667.88	2.79242	35201.8	0.138132		17329.1	21966.2	0.788898	17209.6	15712.4	1.09529	18983.9	8414.87	2.25599	25186	9118.7	2.76202	3426.42	79.0238	43.3594	1294.41	1379.6	0.93825	3620.7	2928	17209.6	1.23658	5.87758	0.210389		8907.37	35.76	32025	3430	2927.96	2994.79	3.04218	0.0119407	10.6936	1.14532	89.92
Ningxia	2016	299269	3168.6	0.00944484	9004.1	152.7	0.00589659	2677	675	3.96593	40525.7	0.135416		18832.3	23821	0.790575	18570	17110.7	1.08528	20364.2	9138.4	2.22842	27153	9851.6	2.7562	3709.04	85.2018	43.5325	1438.55	1488.44	0.966482	3827.9	3168.6	18570	1.20807	5.86063	0.206134		8665.09	23.69	33949	3618	3168.59	3245.53	2.73468	0.00729926	10.4602	1.11476	98.28
Ningxia	2017	389357	3453.9	0.011273	9859	172.1	0.00572865	4244	682	6.22287	66678.7	0.171253		20561.7	25973.8	0.791631	21058	18322.2	1.14932	20219.5	9982.09	2.02558	29472.3	10737.9	2.7447	3640.12	88.2573	41.2444	1612.37	1580.57	1.02012	3806.9	3453.9	21058	1.1022	6.09688	0.180782		11058.2	20.75	30735	4877	3453.93	3502.37	3.20163	0.00592455	8.77548	1.39248	99.08
Ningxia	2018	455792	3705.2	0.0123014	11077.1	125.1	0.0088546	5658	688	8.22384	121058	0.265599		22400.4	28228	0.793551	19434.8	19853.1	0.978926	21976.7	10789.6	2.03684	31895.2	11707.6	2.72432	3831.48	89.6464	42.7399	1775.07	1650.26	1.07563	3759.57	3705.2	19434.8	1.01467	5.24527	0.193446		10791.5	36.5492	43764.1	4435.31	3460.64	3733.4	3.11836	0.00978978	11.7223	1.18801	99.2974
Ningxia	2019	545051	3716.7	0.0146649	12016.1	155.316	0.00773656	5555	697.964	7.95887	149033	0.27343		21276.7	30732.8	0.692312	20538.1	21558.8	0.952653	24161	11464.6	2.10744	34328.5	12858.4	2.66973	4097.14	94.1037	43.5385	1883.83	1584.72	1.18875	3995.56	3716.7	20538.1	1.07503	5.5259	0.194544		11354.4	37.1184	45129.3	4695.32	3665.23	3963.73	3.09787	0.00936451	11.3855	1.18457	99.8904
Ningxia	2020	423834	3925.16	0.0107979	11798	162.936	0.00724086	3981.1	705.35	5.64415	83173.2	0.19624		22352.9	32189	0.694426	21641.5	20701	1.04543	23547.6	10834.2	2.17345	33176.6	11911.8	2.78519	4362.8	98.561	44.2649	1811.8	1815.7	0.99785	4231.56	3925.16	21641.5	1.07806	5.51352	0.19553		11917.3	37.6876	46494.5	4955.34	3869.82	4184.98	3.07955	0.00900545	11.1098	1.18408	113.929
Xiangjiang	2000	32381	1365	0.00237223	4156	83.2	0.00499519	717	1849	0.387777	66168	2.04342		3631.47	4266.5	0.851159	3206.62	2914	1.10042	4422.93	1236.45	3.57712	5644.86	1618.08	3.48862		36.35	0	489.34	586.84	0.833856	590.68	1365	3206.62	0.432733	2.34918	0.184206		2702.4	18.77	15365	718	1365	852.01	1.97978	0.0220303	18.0338	0.842713	25.99
Xiangjiang	2001	32070	1485	0.0021596	4551	92.4	0.00492532	755	1876	0.402452	82387	2.56897		4052.74	4284.5	0.945907	2882	3138.8	0.918185	4931.4	1350.23	3.65227	6395.04	1710.44	3.73882		38.0177	0	566.99	630.37	0.899456	771.42	1485	2882	0.519475	1.94074	0.267668		2734	18.8941	16797	784	1485	876.57	1.84108	0.0215546	19.1622	0.894395	28.89
Xiangjiang	2002	35182	1598.3	0.00220121	5317	104.3	0.00509779	627	1905	0.329134	100699	2.86223		4381.45	5089.5	0.86088	3150	3547.7	0.887899	5636.4	1411.73	3.99255	6899.64	1863.26	3.70299	734.5	40.33	18.2122	621.18	672.1	0.924237	864.27	1598.3	3150	0.540743	1.97084	0.274371		2898	29.6	16426	1008	1598.28	917.03	1.8132	0.0322781	17.9122	1.0992	31.2592
Xiangjiang	2003	37957	1887	0.0020115	5335	119.9	0.00444954	752	1934	0.388831	120395	3.17188		4639.86	5547	0.836464	3237	3888.6	0.832433	5540.61	1465.31	3.78119	7173.54	2106.19	3.40593	892.6	48.083	18.5637	667.87	796.84	0.838148	1119.21	1887	3237	0.593116	1.71542	0.345755		3184	33.1	55905	1087	1887	1113.14	1.68733	0.0297357	50.2228	0.976517	31.6143
Xiangjiang	2004	60134	2209	0.00272223	6141	131.5	0.00466996	792	1963	0.403464	133371	2.21789		4874.18	6179	0.788829	3377	4395.3	0.768321	5774	1690	3.41657	7503	2244.93	3.34219	1046.43	54.3839	19.2415	745.38	1010.07	0.737949	1362.4	2209	3377	0.61675	1.52875	0.403435		3631.79	48	60040	1129	2209	1571.84	1.64409	0.0305375	38.1973	0.718266	35.8529
Xiangjiang	2005	64087	2604	0.0024611	6986	143	0.00488531	921	2010	0.458209	80029.3	1.24876		5236.15	6874	0.761733	3847	5035.4	0.763991	6207.52	1924.41	3.22567	7990.15	2482.15	3.21904	1210.01	71.6917	16.8779	929.41	1164.79	0.797921	1606.8	2604	3847	0.617051	1.47734	0.417676		3854.19	51.9	63419	1295	2604	1656.02	1.4801	0.0313402	38.296	0.781995	35.9051
Xiangjiang	2006	84760	3045	0.00278358	7408	152.9	0.004845	1187	2050	0.579024	76084.2	0.897642		5804.27	7673	0.756454	4206	5634.4	0.746486	6730.01	2032.36	3.31143	8871.27	2737.28	3.24091	1418.01	79.1327	17.9194	1058.16	1459.3	0.725115	1932.64	3045	4206	0.634693	1.38128	0.459496		4436.21	54.9	65442	1581	3045	2683.44	1.45688	0.0204588	24.3874	0.589169	26.96
Xiangjiang	2007	100169	3494.4	0.00286657	8863.1	157.3	0.00563452	1534	2095	0.73222	71724.4	0.716031		6748.2	8963	0.752896	4890	6591.9	0.74182	7874.27	2350.58	3.34993	10313.4	3182.97	3.24019	1659.19	83.591	19.8489	1246.89	1647.55	0.756815	2089.83	3494.4	4890	0.598051	1.39938	0.427368		4943.69	58	68618	2147	3494.42	3296.61	1.41474	0.0175938	20.8147	0.651275	28.16
Xiangjiang	2008	160113	4183.2	0.00382751	8810.04	160.8	0.00547888	1493	2131	0.70061	73963.2	0.461945		7467.5	10271	0.727047	5542	7547.7	0.734263	8669.36	2224.26	3.89764	11432.1	3502.9	3.26361	2025.64	93.0557	21.768	1425.57	2086.74	0.683157	2229.74	4183.2	5542	0.533023	1.32482	0.402335		5708.56	58.5	74700	2438	4183.21	4276.05	1.36464	0.0136809	17.4694	0.570152	52
Xiangjiang	2009	218043	4277.1	0.00509791	12654.6	166.9	0.00758214	1866	2159	0.864289	12077.7	0.0553913		8070.31	11164	0.722887	5990	8376.6	0.715087	9327.55	2950.63	3.16121	12257.5	3883.1	3.15663	2434.15	103.939	23.4191	1587.72	1929.59	0.822828	2549.8	4277.1	5990	0.596152	1.40048	0.425676		7417.71	59	77184	3206.1	4277.05	4001.12	1.73431	0.0147459	19.2906	0.801301	60.63
Xiangjiang	2010	266545	5437.5	0.00490198	14381.7	174.6	0.00823694	2562	2185	1.17254	45187.7	0.169531		9143.22	12514	0.730639	7276	9378.3	0.775834	10197.1	3457.88	2.94894	13643.8	4642.67	2.93878	3065.13	118.541	25.8571	1766.69	2592.15	0.681554	3371.2	5437.5	7276	0.619991	1.33811	0.463332		8106.35	58.8	83690	3914	5437.47	5341.9	1.49083	0.0110073	15.6667	0.732698	70.58
Xiangjiang	2011	330031	6610.1	0.00499283	15450.6	171.6	0.00900385	2642	2209	1.19602	43782.7	0.132662		10477.9	14551	0.72008	8895.04	10819.6	0.822123	11839.4	3889.69	3.04379	15513.6	5442.15	2.85064	4444.99	187.156	23.7501	2245.12	3225.9	0.695967	4162.3	6610.1	8895.04	0.629688	1.34567	0.467935		9745.08	76.31	83329	5219.09	6610.05	6720.85	1.47428	0.0113542	12.3986	0.776552	79.48
Xiangjiang	2012	397289	7505.3	0.00529345	15671	211.7	0.00740246	3439	2233	1.54008	53852.6	0.13555		12157.2	16510	0.736353	10675.1	12053.7	0.885627	13891.7	5301.3	2.62043	17920.7	6393.68	2.80288	5857.98	300.799	19.4747	2703.18	3481.56	0.776428	5792.2	7505.3	10675.1	0.771748	1.42234	0.54259		12028	79.61	93810	7879.72	7505.31	6147.14	1.6026	0.0129507	15.2608	1.28185	78.74
Xiangjiang	2013	454598	8469.8	0.00536728	15821.8	163.2	0.00969473	4998	2264	2.2076	29953.1	0.0658892		13669.6	18310.8	0.746535	11401	13220.4	0.862378	16858.1	7103.1	2.37334	21091.5	7846.6	2.68798	7371.24	361.069	20.4151	3125.98	3765.97	0.83006	7192.5	8469.8	11401	0.849194	1.34608	0.630866		14205.5	82.94	100720	9283.05	8469.78	6862.98	1.6772	0.0120851	14.6758	1.35263	78.09
Xiangjiang	2014	491587	9304	0.00528361	15662	249.4	0.00627987	5238	2298	2.27937	28223.4	0.0574129		15096.6	20167.1	0.748576	12435	14491.4	0.858095	17684.5	7365.3	2.40106	23214	8723.8	2.661	9067.8	380	23.8626	3785.9	3948.96	0.958708	8282.5	9304	12435	0.890209	1.33652	0.666064		16088	85.3	102748	7789.67	9304	7581.96	1.72915	0.0112504	13.5516	1.0274	81.9
Xiangjiang	2015	520010	9354.4	0.00555899	16949.1	294.3	0.00575912	8761	2359.73	3.71271	30321.6	0.0583096		16859.1	21966.2	0.767503	13683.8	15712.4	0.870892	19414.7	7697.95	2.52207	26274.7	9425.1	2.78773	10525.4	287.61	36.5962	4169.32	3596.4	1.1593	8785.3	9354.4	13683.8	0.939162	1.46282	0.642021		17359.3	77.83	99952	7263	9354.44	8277.07	1.85573	0.00940309	12.0758	0.877485	80.88
Xiangjiang	2016	566301	9649.7	0.00586859	16945	334.6	0.00506426	7116	2398	2.96747	42754.6	0.075498		18354.7	23821	0.770525	15247	17110.7	0.891078	21228.5	8277	2.56476	28463.4	10183.2	2.79514	9983.86	303.668	32.8776	4353.72	3647.01	1.19378	8670.1	9649.7	15247	0.898484	1.58005	0.568643		18985	48.07	93907	8530	9649.7	8942.53	1.96742	0.00537544	10.5012	0.953869	83.3
Xiangjiang	2017	569519	10920	0.00521538	15212	626	0.00243003	8094	2445	3.31043	57553.5	0.101056		19975.1	25973.8	0.769048	16736	18322.2	0.91343	22796.9	8712.56	2.61656	30774.8	11045.3	2.78624	11795.6	293.477	40.1927	4999.23	4330.89	1.15432	10852.1	10920	16736	0.993782	1.5326	0.648429		20369.9	41.82	101291	9223	10920.1	9601.47	1.86536	0.00435558	10.5495	0.960582	88.57
Xiangjiang	2018	643135	12199	0.00527203	15022.1	408.7	0.00367558	9658	2487	3.88339	39214.7	0.0609743		21500.2	28228	0.761661	15481.9	19853.1	0.779822	24191.4	9421.29	2.56774	32763.5	11974.5	2.73611	11216.4	358.495	31.2874	5584.02	4922.97	1.13428	9618.14	12199	15481.9	0.788437	1.26911	0.621249		19233	80.4903	119119	9624.46	10892	10162.9	1.76578	0.00792002	11.7209	0.947019	91.4461
Xiangjiang	2019	641033	11768	0.00544726	13820.1	396.225	0.00348795	8652	2497.78	3.46387	78213.5	0.122012		20154.1	30732.8	0.655784	16312.3	21558.8	0.756642	25594.2	10318.4	2.48044	34663.7	13121.7	2.64171	11995.3	379.384	31.6178	7019.86	4795.5	1.46384	10208.2	11768	16312.3	0.867455	1.38616	0.625797		20331.2	83.2241	124211	10201.9	11492.4	10768.2	1.7691	0.00772867	11.535	0.947409	96.2604
Xiangjiang	2020	682944	12388.6	0.00551268	18935.8	415.077	0.004562	8830.02	2532.56	3.4866	29894.6	0.0437732		21158.3	32189	0.657313	17142.7	20701	0.828109	24722.6	9866.68	2.50566	33139.4	12253.9	2.70439	12774.2	400.273	31.9137	5697.12	5102.29	1.11658	10798.3	12388.6	17142.7	0.871631	1.38375	0.629904		21429.4	85.9579	129303	10779.4	12092.7	11365.4	1.77209	0.00756309	11.3769	0.948434	103.083
[truncated: 31 more columns]

## Sheet: Carbon
		Financial environment
region	time	The proportion of added value in the financial industry	Carbon emissions	deposit quota	Loan Quota	Insurance Credit	Carbon emissions/ deposit quota	Carbon Emissions /Loan Quota	Carbon Emissions/ Insurance Credit		Energy consumption (10000 tons of coal)	Power consumption (100 million kWh)	Natural gas consumption (100 million cubic meters)	GDP (100 million yuan)	Carbon intensity	Energy consumption intensity	Power consumption intensity	Natural gas consumption intensity		RD personnel equivalent (person)	Regional population	Proportion of scientific and technical personnel	Number of research and development institutions (logarithmic)	Number of research and development institutions	Science and technology expenditure (100 million yuan)	General budget expenditure (100 million yuan)	Government finance technology investment	R&D investment (10000 yuan)	Research and development investment intensity
Beijing	2000	0.171531	68.2	9704.9	5944.6	93.4	0.00702738	0.0114726	0.730193		4144	384.48	10.9	2478.8	0.0275133	1.67178	0.155107	0.00439729		98753	1363.6	72.4208	316.249	2.50003	6.207	442.997	0.0140114	1556635	6.19219
Beijing	2001	0.173034	77.4	12223	7202.9	141.3	0.00633232	0.0107457	0.547771		4313	398.3	16.74	2817.6	0.0274702	1.53074	0.141361	0.00594123		95255	1385.1	68.7712	330.865	2.51965	7.2723	559.106	0.013007	1711696	6.23343
Beijing	2002	0.129759	77.9	17438	9704	233.2	0.00446726	0.00802762	0.334048		4436	436	21	4330.4	0.0179891	1.02439	0.100684	0.00484944		114919	1423.2	80.7469	323.664	2.51009	8.7806	628.35	0.0139741	2195401	6.34151
Beijing	2003	0.12651	82	20476	12058	271.8	0.00400469	0.00680046	0.301692		4648	461.24	21.19	5023.8	0.0163223	0.925196	0.091811	0.00421792		109947	1456	75.513	321.383	2.50702	10.7629	734.804	0.0146473	2562518	6.40867
Beijing	2004	0.117781	88.1	23781.3	13577.7	279.3	0.00370458	0.00648859	0.315431		5139.6	510.11	27.02	6060.3	0.0145372	0.848077	0.0841724	0.00445853		151542	1493	101.502	340.461	2.53207	13.2556	898.276	0.0147567	3173331	6.50152
Beijing	2005	0.12201	92.1	28969.9	15335.5	498.2	0.00317916	0.00600569	0.184866		5521.94	567.04	32.04	6886.3	0.0133744	0.801874	0.0823432	0.00465272		171045	1538	111.213	351	2.54531	15.7439	1058.31	0.0148764	3820683	6.58214
Beijing	2006	0.124968	96.7	33793.3	18131.6	411.53	0.00286151	0.00533323	0.234977		5904.11	618.99	40.65	7861	0.0123012	0.751064	0.0787419	0.0051711		168398	1601	105.183	351	2.54531	19.3238	1296.84	0.0149007	4329877	6.63648
Beijing	2007	0.139285	102.9	37700.2	19861.5	498.1	0.00272942	0.00518089	0.206585		6285.04	675.09	46.64	9353.3	0.0110015	0.67196	0.0721767	0.00498648		187578	1676	111.92	351	2.54531	90.742	1649.5	0.0550117	5.05387e+06	6.70362
Beijing	2008	0.136679	99.2	43980.7	23010.7	586	0.00225553	0.00431104	0.169283		6327.13	708.152	60.65	11115	0.00892488	0.569242	0.0637114	0.00545659		189551	1771	107.031	352	2.54654	112.189	1959.29	0.0572599	5.5035e+06	6.74064
Beijing	2009	0.131953	100.4	56960.1	31052.9	697.6	0.00176264	0.00323319	0.143922		6570.34	758.848	69.4018	12153	0.00826133	0.540635	0.0624412	0.00571067		191779	1860	103.107	353	2.54777	126.307	2319.37	0.0544576	6.68635e+06	6.82519
Beijing	2010	0.135261	103	66584.6	36479.6	966.5	0.0015469	0.0028235	0.10657		6954.05	830.904	74.7853	13777.9	0.00747574	0.504725	0.060307	0.00542792		193718	1962	98.7352	370	2.5682	178.915	2717.32	0.0658427	8.21823e+06	6.91478
Beijing	2011	0.13846	94.4	75001.9	39660.5	820.9	0.00125863	0.0023802	0.114996		6995.4	853.677	73.5606	16000.4	0.00589985	0.437201	0.0533535	0.00459742		217255	2019	107.605	370	2.5682	183.07	3245.23	0.056412	9.36644e+06	6.97157
Beijing	2012	0.142515	97.2	84837.3	43189.5	923.1	0.00114572	0.00225055	0.105297		7177.68	911.941	92.0666	17801	0.00546037	0.403218	0.0512297	0.00517199		235493	2069	113.82	379	2.57864	199.944	3685.31	0.0542545	1.06336e+07	7.02668
Beijing	2013	0.148637	93.4	91660.5	47880.9	994.4	0.00101898	0.00195067	0.093926		6724	908.7	98.81	19800.8	0.00471698	0.339582	0.0458921	0.0049902		242175	2115	114.503	380	2.57978	234.674	4173.66	0.0562275	11850469	7.07374
Beijing	2014	0.157411	92.5	100096	53650.6	1207.2	0.000924117	0.00172412	0.0766236		6831	933.41	113.7	21330.8	0.00433645	0.320241	0.0437588	0.00533032		245384	2152	114.026	392	2.59329	282.71	4524.67	0.0624819	12687953	7.10339
Beijing	2015	0.165766	95.2	128573	58559.4	1403.89	0.000740435	0.0016257	0.0678116		6853	951.25	146.88	23685.7	0.0040193	0.289331	0.0401614	0.00620121		245728	2170.5	113.213	389	2.58995	287.8	5737.7	0.0501595	1.38402e+07	7.14114
Beijing	2016	0.16638	103.97	138409	63739.4	1838.96	0.00075118	0.00163117	0.0565374		6962	1020.25	162.31	25669.1	0.0040504	0.271221	0.0397462	0.00632317		253337	2173	116.584	396	2.5977	285.78	6406.77	0.0446059	1.48458e+07	7.1716
Beijing	2017	0.166261	105.462	144086	69556.2	1973.15	0.000731938	0.00151621	0.0534486		7133	1066.88	164.56	28000.4	0.00376645	0.254746	0.0381023	0.00587706		269835	2170.7	124.308	391	2.59218	361.758	6824.53	0.0530085	15796512	7.19856
Beijing	2018	0.157607	106.954	138429	67778.2	1793.2	0.00077263	0.001578	0.0596443		7811.25	1119.17	156.735	27348.4	0.0039108	0.28562	0.0409226	0.00573105		267338	2154	124.113	382	2.58206	425.871	7471.43	0.0569999	1.87077e+07	7.27202
Beijing	2019	0.156527	108.446	146484	71587.6	1825.72	0.000740329	0.00151487	0.0593991		7996.54	1160.98	165.79	28857.9	0.00375794	0.2771	0.0402309	0.00574503		313986	2359.2	133.09	383	2.5832	433.417	7408.19	0.0585051	22335870	7.349
Beijing	2020	0.157696	109.938	154539	75397	2302.91	0.000711394	0.00145812	0.0477388		8181.82	1202.79	174.844	30367.4	0.00362027	0.269428	0.039608	0.00575763		306694	2413.26	127.087	404.035	2.60642	415.63	7414.95	0.0560529	1.93089e+07	7.28576
Tianjin	2000	0.035647	58.2	2281.55	1863.6	31.08	0.025509	0.0312299	1.87259		2793.71	236.55	5.4	1639.41	0.0355006	1.70409	0.14429	0.00329387		23237	1001	23.2138	67.4713	1.82912	1.3301	187.052	0.00711085	246931	5.39258
Tianjin	2001	0.036416	60.4	2562.55	2159.86	39.9	0.0235703	0.0279648	1.51378		2918	250.47	7.89	1826.67	0.0330656	1.59744	0.137118	0.00431934		23893	1004	23.7978	66.5268	1.823	1.4171	234.667	0.00603876	251553	5.40063
Tianjin	2002	0.0380006	65.1	3018.26	2519.04	64.97	0.0215687	0.0258432	1.002		3022	281	6.48	2022.6	0.0321863	1.49412	0.13893	0.0032038		26216	1007	26.0338	67.1936	1.82733	1.5593	265.21	0.00587949	311878	5.49398
Tianjin	2003	0.047253	66.2	4062.6	3791.22	75.31	0.016295	0.0174614	0.879033		3215	313	7.26	2386.94	0.0277343	1.34691	0.13113	0.00304155		28808	1011	28.4946	66.9519	1.82576	1.6523	295.632	0.00558904	404290	5.60669
Tianjin	2004	0.0467175	78.3	5139.72	4146.49	81	0.0152343	0.0188834	0.966667		3696.68	350.97	8.55	2931.88	0.0267064	1.26086	0.119708	0.00291622		29553	1024	28.8604	66.8824	1.82531	2.2915	375.021	0.00611032	537501	5.73038
Tianjin	2005	0.0402308	89	6090.5	4722.38	90.64	0.0146129	0.0188464	0.981906		4084.57	396.33	9.04	3663.86	0.0242913	1.11483	0.108173	0.00246734		33441	1043	32.0623	68	1.83251	2.7989	442.121	0.00633062	725659	5.86073
Tianjin	2006	0.0430801	95.5	6839.2	5415.72	105.18	0.0139636	0.0176339	0.907967		4500.15	445.73	11.22	4337.73	0.0220161	1.03744	0.102757	0.00258661		37164	1075	34.5712	68	1.83251	3.3063	543.122	0.00608758	952370	5.97881
Tianjin	2007	0.0574241	103.4	8242.07	6543.83	150.91	0.0125454	0.0158011	0.685177		4942.82	510.68	14.27	5018.28	0.0206047	0.984963	0.101764	0.0028436		44854.1	1115	40.2279	67	1.82607	22.3384	674.326	0.033127	1146921	6.05953
Tianjin	2008	0.0579285	110.2	9954.16	7689.12	175.62	0.0110707	0.0143319	0.627491		5363.59	535.26	16.84	6354.38	0.0173424	0.844078	0.0842348	0.00265014		48348.2	1176	41.1124	69	1.83885	28.653	867.725	0.0330208	1.55717e+06	6.19233
Tianjin	2009	0.0614868	122.3	13887.1	11152.2	151.29	0.00880673	0.0109665	0.808381		5874.09	576.92	18.12	7500.8	0.0163049	0.783128	0.0769145	0.00241574		52038.5	1228	42.3766	69	1.83885	33.9953	1124.28	0.0302375	1784661	6.25156
Tianjin	2010	0.0624116	136.6	16499.2	13774.1	214.01	0.00827916	0.00991716	0.638288		6818.08	675.37	23.1	9180.83	0.0148788	0.742643	0.0735631	0.00251611		58770.7	1299	45.243	56	1.74819	43.253	1376.84	0.0314147	2.29564e+06	6.3609
Tianjin	2011	0.067599	152	17586.9	15924.7	211.7	0.00864279	0.00954491	0.717997		7598.45	727	26.0182	11191	0.0135824	0.678979	0.064963	0.00232492		74293.4	1355	54.8291	58	1.76343	60.17	1796.33	0.0334961	2.97758e+06	6.47386
Tianjin	2012	0.0777319	158	20293.8	18396.8	238.16	0.00778563	0.00858845	0.66342		8208.01	767.13	32.5818	12885.2	0.0122621	0.637012	0.0595358	0.00252863		89609.4	1413	63.4178	58	1.76343	76.4529	2143.21	0.0356721	3.60487e+06	6.55689
Tianjin	2013	0.0860053	157	23116.6	20857.8	276.8	0.00679167	0.00752716	0.567197		7882	794.48	37.79	14370.2	0.0109254	0.548498	0.0552868	0.00262975		100218	1472	68.0832	58	1.76343	92.8087	2549.21	0.0364069	4.28092e+06	6.63154
Tianjin	2014	0.0904616	155.4	24777.8	23223.4	317.75	0.00627176	0.00669152	0.489064		8145	823.94	45.49	15722.5	0.00988394	0.518048	0.0524053	0.00289331		113335	1517	74.71	60	1.77815	109	2884.7	0.0377856	4646868	6.66716
Tianjin	2015	0.0969411	151.9	28149.4	25994.7	398.34	0.00539621	0.0058435	0.381333		8260	851.13	63.98	16538.2	0.0091848	0.49945	0.0514645	0.00386862		124321	1546.95	80.3652	60	1.77815	120.82	3232.35	0.0373784	5.10184e+06	6.70773
Tianjin	2016	0.100281	176.452	30067	28754	529.49	0.00586864	0.00613662	0.33325		8245	861.6	74.53	17885.4	0.00986573	0.460991	0.0481734	0.00416709		119384	1562	76.43	61	1.78533	125.18	3699.43	0.0338376	5.37322e+06	6.73023
Tianjin	2017	0.104959	184.274	30940.8	31602.5	565.01	0.0059557	0.00583099	0.326143		8011	857	83.31	18595.4	0.00990967	0.430806	0.0460867	0.00448015		103087	1557	66.2087	61	1.78533	115.987	3282.54	0.0353346	4587227	6.66155
Tianjin	2018	0.0928739	192.096	31711.3	29825.9	559.99	0.00605764	0.00644056	0.343034		9470.84	974.363	66.7557	19145.8	0.0100333	0.494668	0.0508916	0.00348669		99490.1	1560	63.7757	61	1.78533	106.683	3103.16	0.0343788	4923997	6.69232
Tianjin	2019	0.106288	199.917	33566.9	31629.1	517.011	0.0059558	0.00632068	0.386679		9862.05	1016.96	70.9061	20260.3	0.00986744	0.486767	0.0501947	0.00349975		92502.1	1653.54	55.942	57	1.75587	109.933	3555.71	0.0309174	4.62972e+06	6.66555
Tianjin	2020	0.110373	207.739	35422.4	33432.2	672.09	0.00586463	0.00621374	0.309094		10253.3	1059.56	75.0566	21374.8	0.00971888	0.479689	0.0495704	0.00351146		124888	1692.75	73.7783	57.2074	1.75745	135.369	3843.08	0.0352241	5.81144e+06	6.76428
Hebei	2000	0.0362015	237.3	5543.46	4133.62	56.55	0.0428072	0.0574073	4.19629		11195.7	809.33	7.72	5076.31	0.0467466	2.20548	0.159433	0.00152079		28842	6674	4.32155	73.797	1.86804	2.0793	415.537	0.00500388	262738	5.41952
Hebei	2001	0.0299926	251.5	6251.32	4638.67	56.07	0.0402315	0.0542181	4.48546		10391	869.55	6.97	5577.7	0.0450903	1.86295	0.155898	0.00124962		28222	6699	4.21287	73.7344	1.86767	2.3647	514.175	0.00459901	257504	5.41078
Hebei	2002	0.0295555	284.4	6990.01	5141.85	112.62	0.0406866	0.0553108	2.52531		11588	965.08	7.74	6076.7	0.0468017	1.90696	0.158816	0.00127372		32899	6735	4.88478	74.0113	1.8693	2.4751	576.589	0.00429266	336031	5.52638
Hebei	2003	0.028169	328.6	8125.64	5772.58	167.11	0.0404399	0.0569243	1.96637		13483	1098.99	8.28	7095.4	0.0463117	1.90025	0.154888	0.00116695		34438	6769	5.08761	74.0925	1.86977	2.6922	646.744	0.0041627	380530	5.58039
Hebei	2004	0.0236621	374.2	9386.51	6233.86	205.4	0.0398657	0.060027	1.82181		17347.8	1291.41	9.73	8836.9	0.0423452	1.96311	0.146138	0.00110106		34823	6809	5.11426	74.1129	1.86989	2.9857	785.559	0.00380073	438428	5.6419
Hebei	2005	0.021101	459.1	10888.3	6480.77	217.3	0.0421645	0.0708403	2.11275		19836	1501.93	9.14	10116.6	0.0453809	1.96074	0.148462	0.000903466		41703	6851	6.08714	74.4762	1.87202	3.5192	979.163	0.00359409	589320	5.77035
Hebei	2006	0.0244573	486.7	12675.9	7480.19	253.37	0.0383958	0.0650652	1.92091		21794.1	1734.83	11.01	11613.7	0.0419074	1.87658	0.149378	0.000948018		43740	6898	6.34097	76	1.88081	3.9768	1180.36	0.00336914	766640	5.88459
Hebei	2007	0.0250766	529	14474.3	8486.48	332.25	0.0365476	0.0623344	1.59217		23585.1	2013.68	12.05	13863.5	0.0381578	1.70124	0.14525	0.000869189		45333.7	6943	6.52941	76	1.88081	17.405	1506.65	0.0115521	900165	5.95432
Hebei	2008	0.0259899	554.4	17844.7	9506.74	480.59	0.031068	0.0583165	1.15358		24321.9	2095.02	17.1702	16188.6	0.0342463	1.50241	0.129413	0.00106064		46154.7	6989	6.6039	75	1.87506	21.6674	1881.67	0.011515	1.09111e+06	6.03787
Hebei	2009	0.0308735	577.8	22502.4	13284.1	601.09	0.0256773	0.0434956	0.961254		25418.8	2344.18	23.1106	17026.6	0.0339351	1.49289	0.137678	0.00135732		56508.9	7034	8.03368	74	1.86923	26.4283	2347.59	0.0112576	1.34845e+06	6.12983
Hebei	2010	0.0304707	647	26270.6	15948.9	746.4	0.0246283	0.040567	0.866827		27531.1	2691.52	29.74	20197.1	0.0320343	1.36312	0.133263	0.00147249		62304.6	7194	8.66063	75	1.87506	29.6492	2820.24	0.010513	1.55449e+06	6.19159
Hebei	2011	0.030791	724.6	29749.5	18460.6	732.89	0.0243567	0.0392512	0.988689		29498.3	2984.9	35.0905	24228.2	0.0299073	1.21752	0.123199	0.00144833		73024.8	7241	10.0849	75	1.87506	33.22	3537.39	0.0093911	2.01338e+06	6.30393
Hebei	2012	0.0343804	714.5	34257.2	21318	766.16	0.020857	0.0335163	0.932573		30250.2	3077.82	45.1325	26575	0.0268862	1.1383	0.115817	0.00169831		78532.5	7288	10.7756	76	1.88081	44.7388	4079.44	0.0109669	2.45767e+06	6.39052
Hebei	2013	0.0402001	768.9	39444.5	24423.2	837.59	0.0194932	0.0314824	0.917991		29664	3251.19	49.86	28301.4	0.0271683	1.04815	0.114877	0.00176175		89545.8	7333	12.2113	76	1.88081	49.76	4409.58	0.0112845	2.81855e+06	6.45003
Hebei	2014	0.045803	751.9	43764	28052.3	931.94	0.0171808	0.0268035	0.806812		29320	3314.11	56.08	29421.2	0.0255564	0.99656	0.112644	0.00190611		100946	7384	13.6709	77	1.88649	51.32	4677.3	0.0109721	3130881	6.49567
Hebei	2015	0.0496851	734.1	48927.6	32608.5	1163.1	0.0150038	0.0225125	0.631158		29395	3175.66	72.97	29806.1	0.0246292	0.986208	0.106544	0.00244816		106975	7424.92	14.4076	79	1.89763	45.5	5632.19	0.00807856	3.50871e+06	6.54515
Hebei	2016	0.0543935	857.135	55513.3	37352.2	1495.3	0.0154402	0.0229474	0.573219		29794	3264.52	70.45	31827.9	0.0269303	0.936097	0.102568	0.00221347		111384	7470	14.9108	80	1.90309	73.18	6049.53	0.0120968	3.83427e+06	6.58368
Hebei	2017	0.0570971	896.033	60451.3	43315.3	1714.45	0.0148224	0.0206863	0.522636		30386	3579.67	96.7	35964	0.0249147	0.8449	0.0995348	0.0026888		113191	7519.52	15.053	80	1.90309	69.0827	6639.18	0.0104053	4520312	6.65517
Hebei	2018	0.0468594	934.931	56239.6	36920.1	824.58	0.0166241	0.0253231	1.13383		35379.5	3925.02	77.0117	36310.8	0.025748	0.974352	0.108095	0.0021209		103275	7556	13.6679	75	1.87506	77.0445	7726.21	0.00997184	4.99742e+06	6.69875
Hebei	2019	0.0498733	973.83	59510	39095.1	1397.15	0.0163641	0.0249093	0.697011		36678	4103.9	81.7911	38216.1	0.0254822	0.959752	0.107387	0.00214023		111799	7627.91	14.6565	74	1.86923	90.7006	8309.04	0.0109159	5.66728e+06	6.75337
Hebei	2020	0.0513619	1012.73	62780.5	41270	932.77	0.0161312	0.0245391	1.08572		37976.4	4282.77	86.5704	40121.4	0.0252416	0.946538	0.106745	0.00215771		122103	7681.17	15.8964	77.7386	1.89064	81.924	7666.71	0.0106857	4.98605e+06	6.69776
Shanxi	2000	0.0778855	148	2628.39	2453.15	29.05	0.0563082	0.0603306	5.09466		6728	506.09	1.14	1640.1	0.0902384	4.10219	0.308573	0.00069508		14333	3247	4.41423	175.94	2.24537	1.0807	225.055	0.00480193	98942	4.99538
Shanxi	2001	0.0784628	184.2	3156.64	2491.36	37.41	0.0583532	0.0739355	4.92382		7968	557.08	1.58	1774.6	0.103798	4.49003	0.313919	0.000890341		16152	3272	4.93643	178.132	2.25074	1.2371	289.503	0.00427319	108238	5.03438
Shanxi	2002	0.0619942	221.4	3777.06	2976.87	69.24	0.058617	0.0743734	3.19757		9340	628.83	1.92	2001.8	0.1106	4.6658	0.314132	0.000959137		17183	3294	5.21645	175.11	2.24331	1.3706	334.274	0.00410023	144131	5.15876
Shanxi	2003	0.0484462	251.7	4751.62	3630.74	90.51	0.0529714	0.0693247	2.78091		10386	731.77	2.5	2445.6	0.10292	4.24681	0.299219	0.00102224		18483	3314	5.57725	174.732	2.24237	1.5867	415.687	0.00381706	158256	5.19936
Shanxi	2004	0.036251	267.9	5885.74	4107.58	104.14	0.0455168	0.0652209	2.5725		11251	841.55	2.96	3042.4	0.0880555	3.69807	0.276607	0.000972916		18504	3335	5.54843	174.726	2.24236	1.8856	519.057	0.00363274	233570	5.36842
Shanxi	2005	0.0327744	290	7151.2	4328.9	121.8	0.0405526	0.0669916	2.38095		12749.8	946.32	3.24	4121.2	0.0703679	3.09372	0.229622	0.000786179		27438	3355	8.17824	172.123	2.23584	2.0905	668.751	0.00312598	262814	5.41965
Shanxi	2006	0.0356925	320.1	8655.98	4878.66	140.98	0.0369802	0.0656123	2.27053		14098.2	1097.67	6.02	4752.54	0.0673535	2.96645	0.230965	0.00126669		38767	3375	11.4865	170	2.23045	2.4942	915.57	0.00272421	363388	5.56037
Shanxi	2007	0.0383996	344.9	10111.9	5514.18	180.36	0.0341084	0.0625478	1.91229		15601.1	1348.81	6.91	5696.15	0.0605497	2.73888	0.236793	0.0012131		36864.1	3393	10.8648	170	2.23045	15.7971	1049.92	0.015046	492506	5.69241
Shanxi	2008	0.0419255	370.9	12827.6	6041.89	260.89	0.0289142	0.0613881	1.42167		15675.4	1313.49	6.6	6938.73	0.0534536	2.25912	0.189298	0.000951183		43985.8	3411	12.8953	170	2.23045	17.6381	1315.02	0.0134128	625574	5.79628
Shanxi	2009	0.0490976	375.4	15759.8	7915.41	289.25	0.0238201	0.0474265	1.29784		15575.8	1267.54	13.76	7365.74	0.0509657	2.11462	0.172086	0.00186811		47771.6	3427	13.9398	171	2.233	17.6069	1561.7	0.0112742	808563	5.90771
Shanxi	2010	0.0493285	406.5	18636.7	9728.68	365.3	0.0218118	0.0417837	1.11278		16808	1460.05	28.93	9088.06	0.044729	1.84946	0.160656	0.0031833		46279.1	3574	12.9488	172	2.23553	20.119	1931.36	0.010417	898835	5.95368
Shanxi	2011	0.0467848	438.8	21003.2	11265.6	364.67	0.020892	0.0389506	1.20328		18315.1	1650.4	31.93	11100.2	0.0395309	1.64998	0.148682	0.00287653		47354.5	3593	13.1797	170	2.23045	27.17	2363.85	0.011494	1.13393e+06	6.05458
Shanxi	2012	0.0528044	466	24157	13211.3	384.65	0.0192905	0.0352728	1.21149		19335.6	1765.78	37.39	12112.8	0.0384717	1.59629	0.145778	0.00308681		47028.5	3611	13.0237	170	2.23045	33.3189	2759.46	0.0120744	1.32346e+06	6.12171
Shanxi	2013	0.0642664	488.2	26269	15025.5	412.38	0.0185846	0.0324915	1.18386		19761	1832.34	45.08	12602.2	0.0387391	1.56805	0.145398	0.00357714		49035.3	3630	13.5083	164	2.21484	62.0613	3030.13	0.0204814	1.5498e+06	6.19028
Shanxi	2014	0.0703213	475.7	26942.9	16559.4	465.37	0.0176558	0.0287269	1.0222		19863	1826.86	50.35	12759.4	0.0372822	1.55673	0.143177	0.0039461		48955	3648	13.4197	163	2.21219	54.26	3085.28	0.0175867	1521871	6.18238
Shanxi	2015	0.0890867	440.2	28641.4	18574.8	586.73	0.0153694	0.0236987	0.75026		19384	1737.21	64.92	12802.6	0.0343837	1.51407	0.135692	0.00507085		42872.5	3664.12	11.7006	166	2.22011	37.47	3422.97	0.0109466	1.32527e+06	6.1223
Shanxi	2016	0.0933879	530.702	30869.1	20356.5	700.55	0.017192	0.0260704	0.757551		19401	1797.18	69.35	12928.3	0.0410495	1.50066	0.139011	0.00536418		44146.7	3682	11.9899	165	2.21748	34.56	3428.86	0.0100792	1326237	6.12262
Shanxi	2017	0.088159	552.771	32844.9	22573.8	823.92	0.0168298	0.0244873	0.670904		20057	1990.62	74.9	14973.5	0.0369166	1.3395	0.132943	0.00500217		47694	3702	12.8833	162	2.20952	50.2451	3756.42	0.0133758	1482347	6.17095
Shanxi	2018	0.0743972	574.84	34305.6	20926.5	1789.29	0.0167564	0.0274695	0.321267		22776.7	2157.15	68.4684	15833.2	0.036306	1.43854	0.136242	0.00432436		44592.6	3718	11.9937	158	2.19866	59.0845	4283.91	0.0137922	1.75782e+06	6.24497
Shanxi	2019	0.0749123	596.909	36255.5	22125.5	971.1	0.016464	0.0269783	0.614672		23581.9	2247.96	73.047	16692	0.0357602	1.41277	0.134673	0.00437618		46852.6	3774.86	12.4117	143	2.15534	57.7171	4710.76	0.0122522	1.91221e+06	6.28154
Shanxi	2020	0.0764589	618.977	38205.4	23324.6	2088.64	0.0162013	0.0265375	0.296354		24387	2338.78	77.6257	17550.7	0.0352679	1.38952	0.133258	0.00442293		56838.4	3803.69	14.943	156.314	2.194	61.3968	4562.81	0.0134559	1.9435e+06	6.28858
Neimenggu	2000	0.0285143	105.5	1270.13	1340.74	21.47	0.0830624	0.0786879	4.91383		3549.33	256.07	0.01	1400	0.0753571	2.53524	0.182907	7.14286e-06		8465	2372	3.56872	100.353	2.00153	1.2018	247.268	0.00486031	33444	4.52432
Neimenggu	2001	0.0284635	115.8	1536.06	1521.27	24.62	0.0753877	0.0761206	4.70349		4073	279.68	0.14	1545.49	0.0749277	2.63541	0.180965	9.05862e-05		7997	2381	3.35867	96.2941	1.9836	1.4025	319.257	0.00439301	38828	4.58915
Neimenggu	2002	0.0279311	127.1	1776.34	1704.22	33.8	0.0715516	0.0745796	3.76036		4560	320.44	0.22	1732.48	0.073363	2.63207	0.18496	0.000126986		8679	2384	3.64052	100.321	2.00139	1.4977	393.574	0.00380538	48285	4.68381
Neimenggu	2003	0.0267051	149.3	2128.17	1971.32	42.31	0.0701542	0.0757361	3.52872		5778	406.62	2.04	2092.86	0.0713378	2.76082	0.194289	0.000974743		8686	2386	3.6404	100.32	2.00139	1.6572	447.257	0.00370526	63898	4.80549
Neimenggu	2004	0.0206078	207.3	2615.94	2278.48	55.24	0.0792449	0.0909817	3.75272		7622.54	535.58	4.42	2712.08	0.0764358	2.81059	0.197479	0.00162975		11417	2393	4.771	99.9154	1.99963	1.7485	564.112	0.00309956	77951	4.89182
Neimenggu	2005	0.0189705	240.5	3331.5	2618	60.87	0.0721897	0.091864	3.95104		9666.11	667.93	6.35	3822.77	0.0629125	2.52856	0.174724	0.0016611		13504	2403	5.61964	99.606	1.99829	1.9037	681.877	0.00279185	116956	5.06802
Neimenggu	2006	0.0225908	290.7	4075.29	3240.02	71.95	0.0713323	0.0897217	4.04031		11220.8	1220.57	30.53	4790	0.0606889	2.34254	0.254816	0.0063737		14751	2415	6.10807	104	2.01703	2.1354	812.133	0.00262937	164860	5.21712
Neimenggu	2007	0.0246394	340	4986.06	3803.11	97.75	0.0681901	0.0894005	3.47826		12777.2	1160.21	26.5077	6018.81	0.0564896	2.12287	0.192764	0.00440414		15372.5	2429	6.32874	100	2	9.2228	1082.31	0.00852144	241982	5.38378
Neimenggu	2008	0.0282267	411.4	6380.54	4564.24	141.35	0.0644773	0.0901355	2.91051		14100.3	1220.57	30.53	7761.8	0.0530032	1.81663	0.157253	0.00393337		18263.8	2444	7.47291	100	2	15.3634	1454.57	0.0105621	338950	5.53014
Neimenggu	2009	0.0299308	445.3	8413.96	6385.46	171.3	0.052924	0.0697366	2.59953		15343.5	1287.93	44.29	9725.78	0.0457855	1.57762	0.132424	0.00455388		21675.8	2458	8.81847	97	1.98677	18.0652	1926.84	0.00937557	520726	5.71661
Neimenggu	2010	0.0297246	477.4	10278.7	7919.47	215.54	0.0464456	0.0602818	2.2149		16820.3	1536.83	45.32	11655	0.040961	1.44318	0.13186	0.00388846		24765.4	2472	10.0184	97	1.98677	21.3949	2273.5	0.00941054	637205	5.80428
Neimenggu	2011	0.0314093	598.2	12063.7	9727.7	229.78	0.0495867	0.0614945	2.60336		18736.9	1833.62	40.839	14246.1	0.0419904	1.31523	0.12871	0.00286668		27603.5	2482	11.1215	95	1.97772	28.21	2989.21	0.00943728	851685	5.93028
Neimenggu	2012	0.0313985	621.6	13673	11392.5	247.74	0.0454619	0.054562	2.50908		19785.7	2016.78	37.8368	15988.3	0.0388783	1.23751	0.126141	0.00236652		31818.5	2490	12.7785	97	1.98677	27.6056	3425.99	0.0080577	1.01447e+06	6.00624
Neimenggu	2013	0.0371391	576.2	15263.8	13056.7	274.7	0.0377494	0.0441306	2.09756		17681	2181.91	43.51	16832.4	0.0342316	1.05041	0.129626	0.0025849		37279.8	2498	14.9239	97	1.98677	31.6369	3686.52	0.00858179	1.17188e+06	6.06888
Neimenggu	2014	0.040753	582.2	16290.6	15066	314	0.0357384	0.0386433	1.85414		18309	2416.74	44.53	17769.5	0.032764	1.03036	0.136005	0.00250598		36435	2505	14.5449	97	1.98677	32.87	3879.98	0.00847169	1221346	6.08684
Neimenggu	2015	0.0459829	584.7	18172.2	17264.3	395.48	0.0321756	0.0338675	1.47846		18927	2542.86	39.15	18032.8	0.0324242	1.04959	0.141013	0.00217104		38247.7	2511.04	15.2318	97	1.98677	35.72	4252.96	0.00839886	1.36062e+06	6.13374
Neimenggu	2016	0.0532476	703.3	21245.7	19458.5	486.87	0.0331032	0.0361437	1.44453		19457	2605.13	45.06	18632.6	0.0377457	1.04425	0.139816	0.00241835		39480.4	2520	15.6668	98	1.99123	32.38	4512.71	0.00717529	1.47512e+06	6.16883
Neimenggu	2017	0.0683001	742.856	23092.7	21566.3	569.91	0.0321684	0.0344452	1.30346		19915	2891.87	52.04	16103.2	0.0461309	1.23671	0.179584	0.00323166		33030	2529	13.0605	96	1.98227	33.6737	4529.93	0.00743361	1323278	6.12165
Neimenggu	2018	0.0458149	782.412	21800.7	19463	659.25	0.0358893	0.0401999	1.18682		23494.1	2971	59.0319	20953.1	0.037341	1.12127	0.141793	0.00281733		24906	2534	9.82873	92	1.96379	26.0519	4831.46	0.00539214	1.29219e+06	6.11133
Neimenggu	2019	0.0509332	821.968	23121.3	20664.5	539.463	0.0355503	0.0397768	1.52368		24573.5	3135.31	62.3608	22159.5	0.0370932	1.10893	0.141488	0.00281417		24896.5	2551.95	9.75586	87	1.93952	28.4875	5100.91	0.00558479	1.47809e+06	6.1697
Neimenggu	2020	0.0526562	861.524	24441.8	21866	740	0.0352479	0.0394001	1.16422		25652.9	3299.62	65.6897	23365.9	0.0368709	1.09787	0.141215	0.00281135		39241.1	2561.85	15.3174	93.1494	1.96918	39.8129	5449.35	0.00730599	1.64339e+06	6.21574
Liaoning	2000	0.0273956	213	5880.1	5195.6	106	0.0362239	0.0409962	2.00943		10655.8	796.53	20.15	4669	0.04562	2.28225	0.1706	0.0043157		48545	4184	11.6025	231.109	2.36382	3.2621	518.084	0.00629647	416934	5.62007
Liaoning	2001	0.0260913	205.5	7174.3	5933.5	111.3	0.0286439	0.0346339	1.84636		10656	809.42	18.93	5033.1	0.0408297	2.11718	0.160819	0.0037611		52784	4194	12.5856	277.622	2.44345	3.3031	635.429	0.00519822	538980	5.73157
Liaoning	2002	0.0251328	220.7	8201.9	6575.9	152.9	0.0269084	0.0335619	1.44343		10602	859.2	18.81	5458.2	0.0404346	1.9424	0.157415	0.00344619		64703	4203	15.3945	198.331	2.29739	3.5318	690.92	0.00511173	715605	5.85467
Liaoning	2003	0.0242179	236.7	9508	7618	183.3	0.0248948	0.0310711	1.29133		11253	886.88	18.82	6003	0.0394303	1.87456	0.147739	0.0031351		56031	4210	13.309	215.923	2.3343	3.7469	784.376	0.00477692	829699	5.91892
Liaoning	2004	0.0281835	250.2	10734	8153	205.5	0.0233091	0.0306881	1.21752		13074.1	1058.1	15.81	6672	0.0375	1.95955	0.158588	0.0023696		59967	4217	14.2203	207.938	2.31793	3.9867	931.398	0.00428034	1069142	6.02904
Liaoning	2005	0.0290735	279.6	12465	8306	224.6	0.0224308	0.0336624	1.24488		13610.7	1110.54	14.81	8009	0.0349107	1.69943	0.138662	0.00184917		66104	4221	15.6607	195.489	2.29112	4.6142	1204.36	0.00383124	1247086	6.0959
Liaoning	2006	0.0327975	317.9	14103	9456	254.5	0.0225413	0.0336189	1.24912		14986.8	1228.28	13.1	9251	0.0343639	1.62002	0.132773	0.00141606		69048	4271	16.1667	181	2.25768	5.3972	1422.75	0.00379351	1357857	6.13285
Liaoning	2007	0.0350517	362.2	15678	10762.8	308.1	0.0231024	0.033653	1.17559		16543.9	1359.51	14.24	11022	0.0328615	1.50099	0.123345	0.00129196		77156.7	4298	17.9518	174	2.24055	38.6889	1764.28	0.021929	1.65399e+06	6.21853
Liaoning	2008	0.033804	371.4	18778	12348	436.1	0.0197785	0.0300777	0.85164		17801.3	1411.99	16.21	13462	0.0275888	1.32233	0.104887	0.00120413		76672.9	4315	17.7689	171	2.233	49.0226	2153.43	0.0227648	1.90066e+06	6.2789
Liaoning	2009	0.037184	406.9	23351.1	16222.1	461.8	0.0174253	0.0250831	0.881117		19111.9	1488.17	16.44	15065.6	0.0270085	1.26858	0.0987793	0.00109123		80925.1	4341	18.642	169	2.22789	57.4857	2682.39	0.0214308	2.32369e+06	6.36618
Liaoning	2010	0.0349743	446.3	28057	19622	604.9	0.0159069	0.0227449	0.737808		20946.5	1715.27	19.06	18278.3	0.0244169	1.14598	0.0938419	0.00104277		84653.8	4375	19.3494	167	2.22272	68.9037	3195.82	0.0215606	2.8747e+06	6.45859
Liaoning	2011	0.0343037	455.1	30832	22832	525.1	0.0147606	0.0199326	0.866692		22712.2	1861.55	39.0708	22025.9	0.020662	1.03116	0.0845164	0.00177386		80976.5	4383	18.4751	166	2.22011	87.2	3905.85	0.0223255	3.63835e+06	6.5609
Liaoning	2012	0.0390855	461	35303	26306	563	0.0130584	0.0175245	0.818828		23526.4	1899.88	63.7186	24801.3	0.0185877	0.948596	0.076604	0.00256916		87180.1	4389	19.8633	165	2.21748	101.242	4558.59	0.0222091	3.90868e+06	6.59203
Liaoning	2013	0.0461529	482	39418	29722	622.7	0.0122279	0.0162169	0.774048		21721	2008.46	78.68	27077.6	0.0178007	0.802176	0.0741742	0.00290572		94885.2	4390	21.6139	164	2.21484	118.986	5197.42	0.0228933	4.45932e+06	6.64927
Liaoning	2014	0.051776	484.5	42053	33024	757	0.0115212	0.0146711	0.640026		21803	2038.73	84	28626.6	0.0169248	0.761634	0.071218	0.00293433		99586	4391	22.6796	166	2.22011	108.82	5080.49	0.0214192	4351851	6.63867
Liaoning	2015	0.0650396	472.1	47758	36283	941.4	0.00988525	0.0130116	0.501487		21667	1984.89	55.35	28743.4	0.0164246	0.753808	0.0690555	0.00192566		85365.6	4382.4	19.4792	161	2.20683	68.92	4481.61	0.0153784	3.63397e+06	6.56038
Liaoning	2016	0.0830034	540.95	51693	38686	1115.7	0.0104647	0.0139831	0.484853		21031	2083.11	50.63	22037.9	0.0245463	0.954311	0.094524	0.00229741		87839	4378	20.0637	158	2.19866	61.61	4577.47	0.0134594	3.72716e+06	6.57138
Liaoning	2017	0.0820558	562.936	54249	41279	1275.4	0.0103769	0.0136373	0.44138		21556	2173.36	62.05	23942	0.0235125	0.900342	0.090776	0.00259168		88858	4369	20.3383	159	2.2014	57.382	4879.42	0.01176	4298825	6.63335
Liaoning	2018	0.0603904	584.922	53777.7	40245	852.57	0.0108767	0.014534	0.686069		25258.2	2352.18	68.09	30494.1	0.0191815	0.828297	0.0771357	0.00223289		95317.4	4359	21.8668	35	1.54407	75.0452	5337.72	0.0140594	4.6008e+06	6.66283
Liaoning	2019	0.0699413	606.908	56776.3	42502.8	1093.05	0.0106895	0.0142792	0.555242		26085	2443.21	71.6324	32065.5	0.0189271	0.81349	0.0761943	0.00223394		99879.8	4438.17	22.5047	33	1.51851	74.0289	5745.09	0.0128856	5.0846e+06	6.70626
Liaoning	2020	0.0727474	628.894	59774.9	44760.6	969.6	0.010521	0.0140502	0.648612		26911.8	2534.24	75.1747	33637	0.0186965	0.800067	0.0753408	0.00223488		103897	4451.09	23.3419	89.289	1.9508	105.102	6235.97	0.0168541	5.34783e+06	6.72818
Jilin	2000	0.0397418	83	2236.71	2651.19	29.9	0.0371081	0.0313067	2.77592		3766.41	300.57	2.98	1820	0.0456044	2.06946	0.165148	0.00163736		24051	2682	8.96756	124.303	2.09448	1.7547	260.669	0.00673152	133741	5.12626
Jilin	2001	0.0391148	89.1	2623.87	2981.75	34.96	0.0339575	0.0298818	2.54863		3863	323.36	3.02	2032.48	0.0438381	1.90063	0.159096	0.00148587		17913	2691	6.65663	123.905	2.09309	2.069	326.434	0.00633818	165428	5.21861
Jilin	2002	0.0336386	92.2	3031.72	3207.08	51	0.0304118	0.0287489	1.80784		4531	344.54	3.02	2242.96	0.0411064	2.0201	0.15361	0.00134644		19580	2699	7.25454	127.04	2.10394	2.3317	362.617	0.0064302	264085	5.42174
Jilin	2003	0.0274785	134.3	3446.9	3422.4	67.51	0.0389625	0.0392415	1.98933		5174	359.4	3.08	2662.08	0.0504493	1.94359	0.135007	0.00115699		19480	2704	7.20414	127.101	2.10415	2.0429	409.226	0.0049921	278001	5.44405
Jilin	2004	0.0247181	112.3	3804.12	3564.09	74.32	0.0295206	0.0315087	1.51103		5602.51	383.06	4	3122.01	0.0359704	1.79452	0.122697	0.00128123		22156	2709	8.17866	125.463	2.09852	2.2908	507.776	0.00451144	355065	5.55031
Jilin	2005	0.0231005	143.4	4374.47	3401.29	75.72	0.0327811	0.0421605	1.89382		5315.4	378.23	7.65	3620.27	0.0396103	1.46823	0.104476	0.0021131		25642	2716	9.44109	123.329	2.09106	2.7113	631.121	0.00429601	393039	5.59444
Jilin	2006	0.0237102	158.9	5071.82	3921.57	90.61	0.03133	0.0405195	1.75367		5908.07	412.45	7.48	4249.23	0.037395	1.39039	0.0970646	0.00176032		28456	2723	10.4502	125	2.09691	3.248	718.359	0.00452142	409212	5.61195
Jilin	2007	0.0241156	170.5	5277.32	4361.1	116.79	0.0323081	0.0390956	1.45989		6557.31	462.64	9.6304	5226.08	0.0326248	1.25473	0.0885252	0.00184276		32509.4	2730	11.9082	122	2.08636	11.087	883.76	0.0125453	508658	5.70643
Jilin	2008	0.0229201	179.4	6433.34	4891.01	159.52	0.027886	0.0366795	1.12462		7221.36	496.49	13.83	6424.06	0.0279263	1.12411	0.077286	0.00215284		31730.9	2734	11.606	120	2.07918	13.4116	1180.12	0.0113646	528364	5.72293
Jilin	2009	0.0251041	185.7	8405.7	6300.42	184.87	0.0220922	0.0294742	1.00449		7697.77	515.25	16.66	7203.2	0.0257802	1.06866	0.0715307	0.00231286		39393.2	2740	14.3771	119	2.07555	18.979	1479.21	0.0128305	813602	5.91041
Jilin	2010	0.022166	202.1	9702.55	7279.62	239.25	0.0208296	0.0277624	0.844723		8297.31	576.97	22.01	8577.1	0.0235627	0.96738	0.0672687	0.00256614		45313.1	2747	16.4955	119	2.07555	19.1233	1787.25	0.0106999	758005	5.87967
Jilin	2011	0.0197185	233.9	10962.2	8240.9	223	0.021337	0.0283828	1.04888		9103.04	630.57	19.38	10530.7	0.0222112	0.864429	0.0598792	0.00184033		44814.6	2749	16.3021	112	2.04922	21.18	2201.74	0.00961966	891337	5.95004
Jilin	2012	0.0223778	229.5	12812.3	9270.3	232.5	0.0179125	0.0247565	0.987097		9443.04	787.05	22.7869	10931.8	0.0209938	0.863814	0.0719964	0.00208446		49960.7	2750	18.1675	111	2.04532	24.9624	2471.2	0.0101013	1.09801e+06	6.04061
Jilin	2013	0.0307776	222.3	14885.9	10805.2	266	0.0149336	0.0205734	0.835714		8645	659.52	24.05	12981.5	0.0171244	0.665948	0.0508046	0.00185264		48007.6	2751	17.451	109	2.03743	37.2231	2744.81	0.0135613	1.19688e+06	6.07805
Jilin	2014	0.0336835	222.6	16526.3	12695.3	330	0.0134694	0.017534	0.674545		8560	667.81	22.58	13803.8	0.016126	0.620119	0.0483787	0.00163578		49774	2752	18.0865	111	2.04532	36.45	2913.25	0.0125118	1307243	6.11636
Jilin	2015	0.0396011	207.6	18683.8	15308.8	431	0.0111112	0.0135608	0.481671		8142	651.96	21.34	14274.1	0.0145438	0.570404	0.0456743	0.00149502		49275.8	2753.32	17.8969	109	2.03743	41.39	3217.1	0.0128656	1.41409e+06	6.15048
Jilin	2016	0.0443657	255.755	21154.7	17210.5	557	0.0120897	0.0148604	0.459165		8014	667.63	21.51	14866.2	0.0172038	0.539075	0.0449093	0.00144691		48252.4	2733	17.6555	106	2.02531	41.01	3586.09	0.0114359	1396668	6.14509
Jilin	2017	0.0464154	266.235	21696.9	18010.3	641.6	0.0122706	0.0147824	0.414955		8015	702.97	24.74	15288.9	0.0174136	0.524237	0.0459791	0.00161817		45530	2717	16.7575	104	2.01703	46.8447	3725.72	0.0125733	1280073	6.10723
Jilin	2018	0.0359737	276.715	20876.2	16188	629.89	0.013255	0.0170939	0.439307		9789.01	774.628	28.4416	16422.7	0.0168495	0.596065	0.0471681	0.00173184		36375.7	2704	13.4526	104	2.01703	41.0991	3789.59	0.0108453	1.15026e+06	6.06079
Jilin	2019	0.0345697	287.195	22073	17087.7	562.099	0.0130112	0.0168071	0.510933		10095.1	801.662	29.9749	17333.5	0.0165687	0.582404	0.0462492	0.0017293		42322.9	2750.52	15.3872	103	2.01284	39.1824	3933.42	0.0099614	1.48383e+06	6.17138
Jilin	2020	0.0349808	297.675	23269.7	17987.5	710.09	0.0127924	0.016549	0.419207		10401.2	828.696	31.5083	18244.4	0.016316	0.570107	0.045422	0.00172701		53467.3	2753.03	19.4213	101.683	2.00725	48.9456	4195.2	0.011667	1.59297e+06	6.20221
Heilongjiang	2000	0.00949309	125.3	3333.4	3145.1	41.2	0.0375892	0.0398398	3.04126		6166.15	397.24	23.04	3255	0.0384946	1.89436	0.12204	0.00707834		25634	3807	6.73339	154.701	2.18949	2.7297	381.874	0.00714818	149414	5.17439
Heilongjiang	2001	0.00878967	121.1	3913.3	3432.5	53.3	0.0309457	0.0352804	2.27205		6037	468.13	22.03	3561	0.0340073	1.69531	0.13146	0.00618646		32219	3811	8.45421	133.638	2.12593	3.4646	478.272	0.00724399	201389	5.30404
Heilongjiang	2002	0.00809841	117.9	4420.2	3697	85.65	0.026673	0.0318907	1.37653		6004	463.02	20.22	3902	0.0302153	1.5387	0.118662	0.00518196		34198	3813	8.96879	160.582	2.2057	2.7745	531.868	0.00521652	232880	5.36713
Heilongjiang	2003	0.0072637	129.6	4976.7	4093.1	118.72	0.0260414	0.031663	1.09164		6714	503.63	20.96	4433	0.0292353	1.51455	0.113609	0.00472818		34635	3815	9.07864	160.882	2.20651	3.5049	564.908	0.00620437	326765	5.51424
Heilongjiang	2004	0.00607203	140.2	5458.8	4115.4	127.64	0.0256833	0.0340672	1.0984		7465.67	541.65	20.34	5303	0.0264379	1.40782	0.10214	0.00383556		39233	3817	10.2785	164.04	2.21495	3.5636	697.552	0.00510873	353502	5.54839
Heilongjiang	2005	0.00635753	158.1	6256.4	3724.6	139.6	0.0252701	0.0424475	1.13252		8050	569.25	24.43	5510	0.0286933	1.46098	0.103312	0.00443376		44203	3820	11.5715	167.453	2.22389	3.3565	787.785	0.00426068	489073	5.68937
Heilongjiang	2006	0.0119306	179	7032.7	4028.1	157.2	0.0254525	0.0444378	1.13868		8730.96	596.86	24.53	6216.8	0.0287929	1.40441	0.0960076	0.00394576		45068	3823	11.7886	193	2.28556	3.8465	968.525	0.0039715	570294	5.7561
Heilongjiang	2007	0.0219691	187.4	7657.7	4330.6	155.5	0.0244721	0.0432734	1.20514		9377.14	642.94	30.7	7077.2	0.0264794	1.32498	0.0908467	0.00433787		48204.6	3824	12.6058	191	2.28103	17.4743	1187.27	0.014718	660437	5.81983
Heilongjiang	2008	0.0213401	197.3	9077.5	4593.5	251.2	0.0217351	0.042952	0.78543		9979.39	697.1	31.47	8314.4	0.0237299	1.20025	0.0838425	0.003785		50716.8	3825	13.2593	189	2.27646	20.0885	1542.3	0.013025	866999	5.93802
Heilongjiang	2009	0.0264982	203.2	11116.8	6145.7	278.4	0.0182786	0.0330638	0.729885		10466.7	688.66	30	8587	0.0236637	1.2189	0.080198	0.00349365		54158.5	3826	14.1554	188	2.27416	19.9577	1877.74	0.0106286	1091704	6.0381
Heilongjiang	2010	0.0293762	218.3	12924.2	7390.6	343.2	0.0168908	0.0295375	0.636072		11233.5	762.642	29.9	10368.6	0.021054	1.08342	0.0735531	0.00288371		61854.3	3833	16.1373	182	2.26007	27.6916	2253.27	0.0122895	1.23043e+06	6.09006
Heilongjiang	2011	0.0296534	247.4	14416.4	8761.1	317.8	0.017161	0.0282385	0.778477		12118.5	816.84	31	12503.8	0.019786	0.969186	0.0653273	0.00247925		66599	3834	17.3706	179	2.25285	33.23	2794.08	0.011893	1.28779e+06	6.10984
Heilongjiang	2012	0.0354312	269.2	16540.7	10259.9	344.1	0.016275	0.0262381	0.782331		12757.8	827.9	33.68	13691.6	0.0196617	0.931798	0.0604677	0.0024599		65117.7	3834	16.9843	180	2.25527	37.6423	3171.52	0.0118688	1.45959e+06	6.16423
Heilongjiang	2013	0.0416752	256.8	18293.4	11782.5	384.3	0.0140378	0.021795	0.668228		11853	840.19	34.77	14546.3	0.017654	0.814846	0.0577597	0.0023903		62659.5	3835	16.3389	178	2.25042	38.6146	3369.18	0.0114611	1.64784e+06	6.21691
Heilongjiang	2014	0.0467526	269.1	19423.2	13791.5	507.1	0.0138546	0.019512	0.530665		11955	832.87	35.48	15132.2	0.0177833	0.790037	0.0550396	0.00234467		62648	3833	16.3444	178	2.25042	39.46	3434.22	0.0114902	1613469	6.20776
Heilongjiang	2015	0.0559604	265.5	21429.8	16644.9	591.8	0.0123893	0.0159508	0.448631		12126	868.98	35.82	15147.5	0.0175276	0.800528	0.0573679	0.00236475		56597.6	3811.7	14.8484	172	2.23553	42.91	4020.66	0.0106724	1.57668e+06	6.19774
Heilongjiang	2016	0.058549	292.153	22394.8	18086.2	685.5	0.0130456	0.0161533	0.426189		12280	896.61	38.04	15386.1	0.0189881	0.798123	0.058274	0.00247236		54942.4	3799	14.4623	154	2.18752	44.92	4227.34	0.0106261	1.52505e+06	6.18328
Heilongjiang	2017	0.0575528	303.837	23796	19466.1	931.4	0.0127684	0.0156085	0.326215		12536	928.56	40.56	16199.9	0.0187555	0.773832	0.0573189	0.00250372		47406	3788.7	12.5125	147	2.16732	46.9094	4641.08	0.0101074	1465898	6.1661
Heilongjiang	2018	0.0502857	315.521	24032.7	17227.3	898.72	0.0131288	0.0183152	0.351078		14030.3	982.851	40.2919	17664.7	0.0178617	0.794257	0.0556393	0.00228093		37154.7	3773	9.84752	141	2.14922	39.5249	4676.75	0.00845136	1.34987e+06	6.13029
Heilongjiang	2019	0.0603561	327.205	25320	18178.2	787.198	0.0129228	0.0179999	0.415657		14478.8	1014.13	41.4515	18535	0.0176533	0.781159	0.0547141	0.00223638		44394.3	3809.93	11.6523	112	2.04922	42.1622	5011.56	0.00841299	1.46553e+06	6.16599
Heilongjiang	2020	0.0635862	338.889	26607.3	19129.1	987.26	0.0127367	0.0177159	0.343262		14927.3	1045.4	42.611	19405.4	0.0174637	0.769236	0.0538718	0.00219583		60402.2	3809.23	15.8568	158.426	2.19983	52.9948	5171.55	0.0102474	1.88705e+06	6.27578
Shanghai	2000	0.132483	118	7771.5	5959.51	127.33	0.0151837	0.0198003	0.926726		5499.48	559.42	2.54	4551.15	0.0259275	1.20837	0.122918	0.000558101		59501	1609	36.9801	137.76	2.13912	7.3169	608.562	0.0120233	737779	5.86793
Shanghai	2001	0.101583	122.5	9584.22	7187.9	180.25	0.0127814	0.0170425	0.679612		5818	592.99	3.3	5210.12	0.0235119	1.11667	0.113815	0.000633383		51965	1668	31.1541	138.596	2.14175	8.474	708.138	0.0119666	880804	5.94488
Shanghai	2002	0.0845232	128.4	14035.8	10550.9	239.34	0.00914806	0.0121695	0.536475		6249	645.71	4.33	5741.03	0.0223653	1.08848	0.112473	0.00075422		54749	1713	31.9609	137.917	2.13962	9.6108	862.385	0.0111444	1102663	6.04244
Shanghai	2003	0.0773756	137	17318.4	13168	289.93	0.00791067	0.010404	0.472528		6796	745.97	4.97	6694.23	0.0204654	1.0152	0.111435	0.00074243		56211	1766	31.8296	137.869	2.13947	11.3439	1088.44	0.0104222	1289187	6.11032
Shanghai	2004	0.0758656	148.7	19164.9	13468.5	307.11	0.00775898	0.0110406	0.484191		7405.64	821.44	10.69	8072.83	0.0184198	0.917354	0.101754	0.00132419		59089	1835	32.2011	137.774	2.13917	13.5111	1382.53	0.00977277	1711168	6.23329
Shanghai	2005	0.0736701	158.9	22219.5	14801	333.62	0.00715137	0.0107357	0.47629		8225.05	921.97	18.72	9164.1	0.0173394	0.897529	0.100607	0.00204275		67048	1890	35.4751	137.513	2.13834	15.9199	1646.26	0.00967037	2083538	6.3188
Shanghai	2006	0.0796036	165.2	24924.7	15968.9	407.04	0.00662798	0.0103451	0.405857		8875.7	990.15	22.602	10366.4	0.0159361	0.856201	0.0955156	0.00218032		80201	1964	40.8355	137	2.13672	20.2682	1795.57	0.0112879	2588386	6.41303
Shanghai	2007	0.100747	174.8	28168.5	18019.4	482.64	0.00620551	0.00970066	0.362175		9670.45	1072.38	27.9643	12001.2	0.0145653	0.805793	0.0893564	0.00233013		90144.9	2064	43.6749	137	2.13672	105.767	2181.68	0.0484795	3.07457e+06	6.48778
Shanghai	2008	0.103241	178.2	33055.1	20294.8	600.06	0.005391	0.00878057	0.29697		10207.4	1138.22	29.9983	13698.1	0.0130091	0.745163	0.083093	0.00218995		95129.5	2141	44.4323	135	2.13033	120.274	2593.92	0.0463678	3.55387e+06	6.5507
Shanghai	2009	0.121085	179.1	41486.5	26086.6	665.03	0.00431707	0.0068656	0.269311		10367.4	1153.38	33.525	14900.9	0.0120194	0.695754	0.0774034	0.00224986		132859	2210	60.1174	134	2.1271	215.311	2989.65	0.0720189	4.23377e+06	6.62673
Shanghai	2010	0.11563	187.1	52190	34154.2	883.86	0.00358498	0.0054781	0.211685		11201.1	1295.87	45.08	16872.4	0.0110891	0.663872	0.0768039	0.00267182		134952	2303	58.5985	136	2.13354	202.032	3302.89	0.0611684	4.81703e+06	6.68278
Shanghai	2011	0.118641	200.2	58186.5	37196.8	753.11	0.00344066	0.00538218	0.265831		11270.5	1339.63	55.4339	19195.7	0.0104294	0.587136	0.0697881	0.00288783		148500	2347	63.2724	134	2.1271	218.5	3914.88	0.0558127	5.97713e+06	6.77649
Shanghai	2012	0.1219	194.8	63555.2	40982.5	820.64	0.00306505	0.00475325	0.237376		11362.2	1353.45	64.3804	20101.3	0.0096909	0.565244	0.0673314	0.00320279		153361	2380	64.4375	136	2.13354	245.428	4184.02	0.0586585	6.79464e+06	6.83217
Shanghai	2013	0.130719	201.2	69256.3	44357.9	821.43	0.00290515	0.00453583	0.244939		11346	1410.61	72.89	21602.1	0.0093139	0.525226	0.0652996	0.00337421		165755	2415	68.6356	136	2.13354	257.66	4528.61	0.056896	7.76785e+06	6.8903
Shanghai	2014	0.144324	187.7	73882.4	47915.8	986.75	0.00254052	0.00391729	0.19022		11085	1369.02	72.43	23560.9	0.00796658	0.470482	0.0581055	0.00307416		168173	2426	69.3211	138	2.13988	262.29	4923.44	0.0532737	8619549	6.93548
Shanghai	2015	0.166742	188.6	103761	53387.2	1125.16	0.00181765	0.00353268	0.167621		11387	1405.56	77.41	24965	0.00755458	0.456119	0.0563012	0.00310074		171798	2415.27	71.1298	137	2.13672	271.85	6191.56	0.0439065	9.36144e+06	6.97134
Shanghai	2016	0.173516	214.077	110511	59982.2	1529.26	0.00193716	0.00356901	0.139988		11712	1486.02	79.04	27466.2	0.00779423	0.426416	0.0541037	0.00287772		183932	2420	76.0049	134	2.1271	341.71	6918.94	0.0493876	1.04932e+07	7.02091
Shanghai	2017	0.176895	219.628	112462	67182	1587.1	0.00195291	0.00326915	0.138383		11859	1526.77	83.23	30133.9	0.00728841	0.393544	0.0506663	0.00276201		183462	2418	75.8734	132	2.12057	389.897	7547.62	0.0516583	12052052	7.08106
Shanghai	2018	0.155367	225.178	107365	62750	1406.25	0.00209731	0.00358849	0.160127		13234.2	1663.63	91.308	29576.8	0.00761334	0.447451	0.0562477	0.00308715		188138	2424	77.6146	128	2.10721	426.365	8351.54	0.0510523	1.3592e+07	7.13328
Shanghai	2019	0.166226	230.728	113629	66252	1488.75	0.00203055	0.00348259	0.154982		13631.1	1722.79	96.7758	31086.1	0.00742225	0.438496	0.0554199	0.00311316		198646	2639.22	75.2669	131	2.11727	389.543	8179.28	0.0476255	1.52455e+07	7.18314
Shanghai	2020	0.170986	236.279	119892	69753.9	1864.99	0.00197076	0.00338732	0.126692		14028.1	1781.95	102.244	32595.3	0.00724885	0.430371	0.0546689	0.00313676		215156	2690.46	79.9698	131.952	2.12042	429.806	8160.81	0.0526671	1.35461e+07	7.13181
Jiangsu	2000	0.0407109	199.4	8400.75	5967.66	131.9	0.023736	0.0334134	1.51175		8612.43	971.82	0.24	8584.68	0.0232274	1.00323	0.113204	2.79568e-05		71057	7327	9.69797	157.07	2.19609	4.6259	591.281	0.00782352	729995	5.86332
Jiangsu	2001	0.037144	191.6	10389.4	6945.53	178.38	0.0184419	0.0275861	1.07411		8881	1078.44	0.23	9514.6	0.0201375	0.933408	0.113346	2.41734e-05		78839	7359	10.7133	159.645	2.20315	5.0603	729.642	0.00693532	922703	5.96506
Jiangsu	2002	0.0352643	220.1	12673.4	8638.25	284.1	0.0173672	0.0254797	0.774727		9609	1244.6	1.01	10970.3	0.0200633	0.87591	0.113452	9.20668e-05		90574	7406	12.2298	156.262	2.19385	5.0994	860.253	0.00592779	1172582	6.06914
Jiangsu	2003	0.0314904	250.8	16183.4	12042.4	383.24	0.0154973	0.0208265	0.65442		11060	1505.13	0.62	12451.8	0.0201417	0.888229	0.120877	4.97922e-05		98054	7458	13.1475	155.952	2.19299	5.5235	1047.68	0.00527212	1504625	6.17743
Jiangsu	2004	0.0283967	311.6	19012.8	14247.1	418.95	0.016389	0.0218711	0.743764		13651.7	1820.08	3.14	15512.4	0.0200872	0.880053	0.117331	0.000202419		103295	7523	13.7306	155.735	2.19239	6.4573	1312.04	0.00492157	2139777	6.33037
Jiangsu	2005	0.0269482	396.1	22821.6	16282.6	437.3	0.0173564	0.0243266	0.905786		17167.4	2193.45	13.62	18272.1	0.0216778	0.93954	0.120044	0.000745398		128028	7588	16.8724	154.71	2.18952	7.9492	1673.4	0.00475034	2698292	6.43109
Jiangsu	2006	0.0303155	440.9	26722.8	19383.7	502.83	0.016499	0.022746	0.876837		19041	2569.75	31.3	21548.4	0.020461	0.88364	0.119255	0.00145255		138876	7656	18.1395	150	2.17609	10.6015	2013.25	0.00526586	3460695	6.53916
Jiangsu	2007	0.0412459	468.7	31338	23265.8	577.1	0.0149563	0.0201454	0.812164		20948	2952.02	44.58	25560.1	0.0183372	0.81956	0.115493	0.00174412		160482	7723	20.7797	153	2.18469	68.7266	2553.72	0.0269123	4.30199e+06	6.63367
Jiangsu	2008	0.0428363	496.6	38063.4	27081.1	775.4	0.0130467	0.0183375	0.640444		22232.2	3118.33	63.13	30312.6	0.0163826	0.733432	0.102872	0.00208263		195333	7762	25.1653	152	2.18184	91.5173	3247.49	0.0281809	5.80912e+06	6.76411
Jiangsu	2009	0.0468856	515.6	47796	35132.7	907.73	0.0107875	0.0146758	0.56801		23709.3	3313.98	63.43	34061.2	0.0151375	0.696079	0.0972949	0.00186224		273273	7810	34.9901	149	2.17319	117.016	4017.36	0.0291276	7019529	6.84631
Jiangsu	2010	0.0514853	580.3	58455.4	42522.9	1162.67	0.00992722	0.0136468	0.49911		25773.7	3864.37	72.14	40903.3	0.0141871	0.630112	0.0944757	0.00176367		315831	7869	40.1361	147	2.16732	150.353	4914.06	0.0305965	8.57949e+06	6.93346
Jiangsu	2011	0.0534955	633.3	66215.1	49101.2	1200.02	0.00956428	0.0128979	0.527741		27589	4281.62	93.7382	48604.3	0.0130297	0.567625	0.0880915	0.0019286		342765	7899	43.3935	148	2.17026	213.4	6221.72	0.0342992	1.06551e+07	7.02756
Jiangsu	2012	0.058021	656.2	77837.7	57464.3	1301.28	0.00843036	0.0114193	0.504273		28849.8	4580.91	113.141	54058.2	0.0121388	0.533681	0.0847403	0.00209294		401920	7920	50.7474	148	2.17026	257.238	7027.67	0.0366035	12878616	7.10987
Jiangsu	2013	0.0669147	694.3	88032.5	64503.2	1446.08	0.00788686	0.0107638	0.480126		29205	4871.77	124.47	59161.8	0.0117356	0.493647	0.0823466	0.00210389		466158	7939	58.7175	143	2.15534	302.591	7798.47	0.0388013	1.48745e+07	7.17244
Jiangsu	2014	0.0725735	704.5	96471.6	71949.8	1683.76	0.00730267	0.00979155	0.418409		29863	5012.54	127.7	65088.3	0.0108238	0.458807	0.0770114	0.00196195		498801	7960	62.6634	144	2.15836	327.1	8472.45	0.0386075	16528208	7.21823
Jiangsu	2015	0.0756304	759.5	107873	78866.3	1989.9	0.00704068	0.00963022	0.381677		30235	5114.7	165.02	70116.4	0.010832	0.431212	0.0729459	0.00235352		520302	7976.3	65.2311	142	2.15229	371.96	9687.58	0.0383956	18012271	7.25557
Jiangsu	2016	0.0790042	811.955	125577	92957	2690.25	0.0064658	0.00873474	0.301814		31054	5458.95	172.73	76086.2	0.0106715	0.408143	0.0717469	0.00227019		543438	7999	67.9382	135	2.13033	381.02	9981.96	0.0381709	2.02687e+07	7.30683
Jiangsu	2017	0.0789732	852.189	134776	104007	3449.51	0.00632299	0.00819354	0.247046		31430	5807.89	237.69	85900.9	0.0099206	0.365887	0.0676115	0.00276702		560002	8029.3	69.7448	133	2.12385	428.009	10621	0.0402983	22600621	7.35412
Jiangsu	2018	0.0722062	892.422	144227	117808	3317.26	0.00618761	0.00757523	0.269024		36076	6187.5	194.734	82162.7	0.0108616	0.439079	0.0753079	0.0023701		560263	8051	69.5892	130	2.11394	507.306	11657.4	0.0435182	2.50443e+07	7.39871
Jiangsu	2019	0.0806097	932.656	137688	104938	2881.07	0.00677368	0.00888766	0.323719		37599.1	6489.34	207.467	86795.6	0.0107454	0.433191	0.0747658	0.00239029		635279	8170.93	77.7487	128	2.10721	572.038	12573.6	0.0454953	27795165	7.44397
Jiangsu	2020	0.0835678	972.89	145495	110968	4015.1	0.00668678	0.00876729	0.242308		39122.2	6791.18	220.199	91428.5	0.010641	0.4279	0.0742786	0.00240843		653678	8213	79.5906	131.176	2.11785	513.962	12471.1	0.0412121	2.55677e+07	7.40769
Zhejiang	2000	0.0367711	131.4	7299.57	5423.52	108.2	0.0180011	0.0242278	1.21442		6560.37	742.89	0.12	6030	0.021791	1.08796	0.123199	1.99005e-05		24991	4680	5.33996	103.932	2.01675	3.9404	431.296	0.00913619	333538	5.52315
Zhejiang	2001	0.0388597	142.9	8823.12	6482.22	154.88	0.0161961	0.0220449	0.92265		6530	855.29	0.18	6700	0.0213284	0.974627	0.127655	2.68657e-05		35919	4729	7.59547	104.423	2.0188	5.1223	597.299	0.00857577	414138	5.61715
Zhejiang	2002	0.0453103	156.5	11242.8	8612.81	210.35	0.01392	0.0181706	0.743998		8280	1015.84	0.27	7670	0.0204042	1.07953	0.132443	3.52021e-05		39973	4776	8.36956	103.738	2.01594	6.1157	749.904	0.00815531	542865	5.73469
Zhejiang	2003	0.0490804	178.4	15415.7	12418.7	260.33	0.0115726	0.0143655	0.685284		9523	1240.35	0.29	9200	0.0193913	1.03511	0.134821	3.15217e-05		46580	4857	9.59028	103.653	2.01558	7.168	896.774	0.0079931	752256	5.87637
Zhejiang	2004	0.0465614	218	17855	14982.5	291.03	0.0122094	0.0145503	0.749064		10824.7	1419.53	0.32	11243	0.0193898	0.962794	0.126259	2.84622e-05		63100	4925	12.8122	103.439	2.01468	9.1501	1062.94	0.00860833	1155471	6.06276
Zhejiang	2005	0.051352	255.8	21117.9	17122.1	313.32	0.0121129	0.0149397	0.816418		12031.7	1642.32	2.25	13365	0.0191395	0.900237	0.122882	0.00016835		80120	4991	16.0529	103.219	2.01376	10.5657	1265.53	0.0083488	1632921	6.21297
Zhejiang	2006	0.0579187	290.3	25005.9	20757.8	363	0.0116093	0.0139851	0.799725		13218.9	1909.23	11.89	15649	0.0185507	0.844709	0.122003	0.000759793		102761	5072	20.2604	103	2.01284	12.8065	1471.86	0.0087009	2240315	6.35031
Zhejiang	2007	0.067144	325.3	29030.3	24939.9	441.94	0.0112055	0.0130434	0.736073		14524.1	2189.33	18.0859	18638	0.0174536	0.779275	0.117466	0.000970378		129393	5155	25.1005	105	2.02119	71.5442	1806.79	0.0395973	2.81603e+06	6.44964
Zhejiang	2008	0.0769515	330.2	35481.2	29658.7	576.33	0.00930634	0.0111333	0.572936		15106.9	2322.87	17.6973	21486.9	0.0153675	0.703074	0.108106	0.000823631		159589	5212	30.6196	102	2.0086	86.7928	2208.58	0.0392981	3.44571e+06	6.53728
Zhejiang	2009	0.0831856	338.5	45112	39223.9	645.5	0.00750355	0.00862994	0.5244		15566.9	2471.44	19.2982	22832.4	0.0148254	0.681789	0.108242	0.00084521		185069	5276	35.0775	101	2.00432	99.3037	2653.35	0.0374258	3.98837e+06	6.6008
Zhejiang	2010	0.085452	358.6	54482.3	46938.5	834.4	0.00658196	0.00763978	0.42977		16865.3	2820.93	32.62	27226.8	0.0131709	0.619438	0.103609	0.00119809		223484	5447	41.0289	99	1.99564	121.4	3207.88	0.0378444	4.94235e+06	6.69393
Zhejiang	2011	0.0853213	379.4	60893.1	53239.3	879.27	0.00623059	0.00712631	0.431494		17827.3	3116.91	43.8844	32000.1	0.0118562	0.5571	0.0974032	0.00137138		253686	5463	46.4372	98	1.99123	143.9	3842.59	0.0374487	5.98082e+06	6.77676
Zhejiang	2012	0.079819	377.2	66679.1	59509.2	984.6	0.00565695	0.00633851	0.3831		18076.2	3210.55	48.0797	34606.3	0.0108997	0.522338	0.0927736	0.00138933		278110	5477	50.7777	101	2.00432	165.979	4161.88	0.0398808	7.22587e+06	6.85889
Zhejiang	2013	0.0744009	379	73732.4	65338.8	1109.91	0.00514021	0.00580054	0.341469		18640	3453.05	56.72	37568.5	0.0100882	0.49616	0.0919135	0.00150978		311042	5498	56.5736	101	2.00432	191.866	4730.47	0.0405596	8.17267e+06	6.91236
Zhejiang	2014	0.0689215	375.3	79241.9	71361	1258.04	0.00473613	0.00525918	0.298321		18826	3506.39	78.16	40153.5	0.00934663	0.468851	0.0873246	0.00194653		338398	5508	61.4375	102	2.0086	207.99	5159.57	0.0403115	9078500	6.95801
Zhejiang	2015	0.068155	375.4	90301.6	76466.3	1435.33	0.00415718	0.00490935	0.261543		19610	3553.9	80.35	42886.5	0.00875334	0.457253	0.0828676	0.00187355		364710	5539	65.8441	101	2.00432	250.79	6645.98	0.0377356	10111792	7.00483
Zhejiang	2016	0.0656257	447.152	99530.3	81804.5	1784.9	0.00449263	0.00546611	0.25052		20276	3873.19	87.78	46485	0.00961929	0.436184	0.0833213	0.00188835		376552	5590	67.3618	101	2.00432	269.04	6974.26	0.0385761	1.13063e+07	7.05332
Zhejiang	2017	0.0682474	465.845	107321	90233.3	2147.3	0.00434069	0.00516268	0.216945		21030	4192.63	104.93	51768.3	0.00899866	0.406233	0.0809884	0.00202692		398091	5657	70.3714	98	1.99123	303.496	7530.32	0.0403032	12663398	7.10255
Zhejiang	2018	0.0733568	484.538	104771	90152.2	1953.88	0.00462476	0.00537467	0.247988		22912.8	4371.61	92.5837	50898.7	0.00951966	0.450164	0.0858884	0.00181898		458038	5737	79.8393	97	1.98677	379.657	8629.53	0.0439951	1.44569e+07	7.16007
Zhejiang	2019	0.0842611	503.231	110837	95404.9	1910.51	0.0045403	0.00527469	0.263402		23784.8	4577.18	98.8035	53651.1	0.00937969	0.443323	0.0853137	0.00184159		534724	5833.39	91.6661	95	1.97772	516.061	10053	0.0513338	1.6698e+07	7.22266
Zhejiang	2020	0.0862533	521.924	116903	100658	2476.94	0.0044646	0.00518514	0.210713		24656.8	4782.75	105.023	56403.6	0.00925339	0.437149	0.0847951	0.001862		494060	5892.57	83.8445	97.3549	1.98836	382.474	8729.59	0.0438134	1.46321e+07	7.16531
Anhui	2000	0.0285611	118.7	2485.5	2384.5	38.2	0.047757	0.0497798	3.10733		4878.82	338.92	0.11	3030	0.0391749	1.61017	0.111855	3.63036e-05		25355	6093	4.16133	122.514	2.08818	1.3907	323.473	0.00429928	200215	5.3015
Anhui	2001	0.0239598	127	2981.12	2671.87	48.44	0.0426014	0.0475323	2.6218		5118	359.62	0.13	3290.1	0.0386007	1.55558	0.109304	3.95125e-05		24403	6128	3.98221	120.363	2.08049	1.6136	403.799	0.00399605	210513	5.32328
Anhui	2002	0.0229336	112.8	3533.45	3011.44	68.8	0.0319235	0.0374572	1.63953		5316	389.94	0.132	3569	0.0316055	1.48949	0.109257	3.69851e-05		23748	6144	3.86523	122.836	2.08933	1.7324	456.858	0.00379199	256977	5.40989
Anhui	2003	0.0220099	168	4275.02	3499.4	103.9	0.0392981	0.0480082	1.61694		5457	445.44	0.14	3973.21	0.0422832	1.37345	0.112111	3.5236e-05		25107	6163	4.07383	122.563	2.08836	1.8204	507.44	0.00358742	324219	5.51084
Anhui	2004	0.0195524	153.8	5125.59	4006.18	122.5	0.0300063	0.0383907	1.25551		6016.89	515.94	0.15	4812.7	0.0319571	1.25021	0.107204	3.11675e-05		24113	6228	3.87171	122.763	2.08907	2.2153	601.528	0.00368279	379356	5.57905
Anhui	2005	0.0236337	156.7	6068.8	4399.2	133.2	0.0258206	0.0356201	1.17643		6505.98	581.65	0.85	5375.8	0.0291491	1.21024	0.108198	0.000158116		28405	6120	4.64134	121.901	2.08601	2.5687	713.063	0.00360234	458994	5.66181
Anhui	2006	0.0270291	175.8	7177.9	5205.2	164.6	0.0244918	0.0337739	1.06804		7069.38	662.4	1.95	6141.9	0.0286231	1.15101	0.107849	0.000317491		29875	6110	4.88953	129	2.11059	3.3438	940.233	0.00355635	593365	5.77332
Anhui	2007	0.0304736	197.7	8485.9	6127.9	201.8	0.0232975	0.0322623	0.979683		7739.35	768.699	4.0294	7345.7	0.0269137	1.05359	0.104646	0.000548539		36162.6	6118	5.91085	123	2.08991	15.9551	1243.83	0.0128274	717914	5.85607
Anhui	2008	0.0353621	225	10387	7030.3	296.5	0.0216617	0.0320043	0.758853		8325.43	858.875	7.1745	8874.2	0.0253544	0.938161	0.0967833	0.000808467		49465	6135	8.06275	115	2.0607	23.7788	1647.13	0.0144365	983208	5.99265
Anhui	2009	0.0357708	251.5	13404.4	9438.6	357.2	0.0187625	0.0266459	0.704087		8895.9	952.297	9.7679	10052.9	0.0250177	0.884909	0.0947286	0.00097165		59697.2	6131	9.73694	111	2.04532	36.4693	2141.92	0.0170264	1.35953e+06	6.13339
Anhui	2010	0.0323051	261.9	16477.6	11737.8	438.3	0.0158943	0.0223125	0.597536		9706.6	1077.92	12.54	12263.4	0.0213562	0.79151	0.0878969	0.00102255		64168.7	5957	10.772	111	2.04532	57.9817	2587.61	0.0224074	1.63722e+06	6.21411
Anhui	2011	0.0333448	291.3	19547.3	14164.4	432.3	0.0149023	0.0205656	0.673838		10570.2	1221.19	20.1358	15110.3	0.0192782	0.699538	0.0808182	0.00133259		81086.9	5968	13.5869	107	2.02938	77.03	3302.99	0.0233213	2.14644e+06	6.33172
Anhui	2012	0.0358829	318.2	23211.5	16795.2	453.6	0.0137087	0.0189459	0.701499		11357.9	1361.1	24.8956	17212.1	0.018487	0.659882	0.0790782	0.0014464		103047	5988	17.2089	105	2.02119	95.9996	3961.01	0.0242362	2.81795e+06	6.44993
Anhui	2013	0.0479424	343.1	26938.2	19688.2	483	0.0127366	0.0174267	0.710352		11696	1528.07	27.81	19038.9	0.018021	0.614321	0.0802604	0.00146069		119342	6030	19.7913	108	2.03342	109.67	4349.69	0.0252133	3.52083e+06	6.54665
Anhui	2014	0.0502029	350.4	30088.8	22754.7	572.3	0.0116455	0.015399	0.612266		12011	1585.18	34.46	20848.8	0.0168067	0.5761	0.0760322	0.00165285		129319	6083	21.2591	104	2.01703	129.59	4664.1	0.0277846	3936070	6.59506
Anhui	2015	0.0564343	351.3	34826.2	26144.4	699	0.0100872	0.0134369	0.502575		12332	1639.79	34.83	22005.6	0.0159641	0.560403	0.0745169	0.00158278		133558	6143.6	21.7394	102	2.0086	147.94	5239.01	0.0282382	4.31751e+06	6.63523
Anhui	2016	0.0599978	375.465	41324.3	30774.5	876.1	0.00908582	0.0122005	0.428564		12695	1794.98	39.18	24117.9	0.0155679	0.526373	0.0744252	0.00162452		135829	6196	21.9221	100	2	259.5	5522.95	0.0469858	4.75133e+06	6.67682
Anhui	2017	0.0604531	393.143	46146.9	35162	1107.2	0.00851939	0.0111809	0.355079		13052	1921.48	44.37	27518.7	0.0142864	0.474296	0.0698245	0.00161236		140452	6255	22.4544	100	2	260.413	6203.81	0.0419763	5649198	6.75199
Anhui	2018	0.0528308	410.821	40464.6	29982.5	1209.73	0.0101526	0.013702	0.339598		13965.7	1937.44	41.0927	25898.6	0.0158627	0.539245	0.0748088	0.00158668		147149	6324	23.2683	97	1.98677	294.815	6572.15	0.0448582	6.48954e+06	6.81221
Anhui	2019	0.0588095	428.5	42955.1	31822.8	996.027	0.00997553	0.0134652	0.430209		14507.4	2036.1	43.8823	27369.9	0.0156559	0.530051	0.074392	0.0016033		175318	6146.62	28.5227	91	1.95904	377.95	7392.22	0.0511281	7.54029e+06	6.87739
Anhui	2020	0.0610132	446.178	45445.6	33663.1	1403.53	0.00981785	0.0132542	0.317897		15049.2	2134.76	46.6718	28841.2	0.0154702	0.521795	0.0740177	0.00161823		166975	6149.1	27.1544	93.7789	1.97211	280.15	7044.09	0.0397709	6.31464e+06	6.80035
Fujian	2000	0.0303189	56.4	3114.32	2438.82	52.47	0.0181099	0.0231259	1.0749		3463.4	403.02	0.23	3920	0.0143878	0.88352	0.102811	5.86735e-05		22485	3410	6.59384	101.014	2.00438	3.1231	324.184	0.00963373	211918	5.32617
Fujian	2001	0.0293487	56.4	4022.83	3008.26	68.36	0.01402	0.0187484	0.825044		3163	439.98	0.37	4253.68	0.0132591	0.743591	0.103435	8.69835e-05		24810	3445	7.20174	102.07	2.0089	3.0692	373.185	0.00822433	226181	5.35446
Fujian	2002	0.0295346	67.3	4739.73	3305.31	98.28	0.0141991	0.0203612	0.684778		3762	497.86	0.47	4681.97	0.0143743	0.803508	0.106336	0.000100385		22448	3476	6.458	101.015	2.00439	3.7606	397.558	0.00945924	243999	5.38739
Fujian	2003	0.0301164	82.8	5608.23	4120.37	123.66	0.014764	0.0200953	0.669578		4121	585.35	0.53	4983.67	0.0166143	0.826901	0.117454	0.000106347		26614	3502	7.59966	100.912	2.00394	4.2527	452.301	0.00940237	375019	5.57405
Fujian	2004	0.0296702	100.2	6378.11	4642.89	135.63	0.01571	0.0215814	0.738775		5448.7	664.35	0.6	5763.35	0.0173857	0.945405	0.115272	0.000104106		31792	3529	9.00878	100.785	2.0034	4.3837	516.679	0.00848438	458874	5.66169
Fujian	2005	0.0283334	123.9	7547.15	5280.32	149.09	0.0164168	0.0234645	0.831042		6141.6	756.59	0.51	6568.93	0.0188615	0.934947	0.115177	7.76382e-05		35716	3557	10.041	100.689	2.00298	4.6787	593.066	0.007889	536186	5.72932
Fujian	2006	0.0325129	135.4	9109.38	6598.89	174.35	0.0148638	0.0205186	0.776599		6827.87	866.84	0.57	7501.63	0.0180494	0.910185	0.115554	7.59835e-05		40238	3585	11.224	98	1.99123	5.2315	728.697	0.00717925	674333	5.82887
Fujian	2007	0.0425161	161.3	10187.4	8265.14	217.36	0.0158333	0.0195157	0.742087		7587.13	1000.33	0.48	9075.16	0.0177738	0.836033	0.110227	5.28916e-05		47593.4	3612	13.1765	103	2.01284	21.267	910.645	0.0233538	821721	5.91472
Fujian	2008	0.0459803	165.7	11916.4	9665.24	290.67	0.0139052	0.0171439	0.570062		8254.04	1149.77	1.53	10823.1	0.0153098	0.762631	0.106233	0.000141364		59269.7	3639	16.2873	102	2.0086	25.6281	1137.72	0.0225259	1.01929e+06	6.0083
Fujian	2009	0.0512321	187.8	14828.9	12682.5	330.65	0.0126645	0.0148078	0.567972		8916.46	1215.51	8.49	11949.5	0.0157161	0.746176	0.10172	0.000710488		63268.5	3666	17.2582	104	2.01703	27.8903	1411.82	0.0197548	1.35382e+06	6.13156
Fujian	2010	0.0534634	199.4	18753.2	15920.8	423.6	0.0106329	0.0125245	0.470727		9808.52	1315.08	29.1	14357.1	0.0138886	0.683182	0.0915978	0.00202687		76737.4	3693	20.7791	96	1.98227	32.3057	1695.09	0.0190584	1.70898e+06	6.23274
Fujian	2011	0.0495347	236.9	21106.5	18982.8	432.41	0.011224	0.0124797	0.54786		10652.6	1520.2	37.89	17410.2	0.013607	0.611859	0.0873166	0.00217631		96884.1	3720	26.0441	97	1.98677	40.48	2198.18	0.0184152	2.21515e+06	6.3454
Fujian	2012	0.0515369	232.2	25057.8	22427.5	477.7	0.00926658	0.0103534	0.486079		11185.4	1579.51	37.49	19701.8	0.0117857	0.567737	0.0801708	0.00190287		114492	3748	30.5475	95	1.97772	48.4695	2607.5	0.0185885	2.70989e+06	6.43295
Fujian	2013	0.0581223	229.4	28938.8	25963.5	574.8	0.00792707	0.0088355	0.399095		11190	1772.55	49.39	21759.6	0.0105425	0.514255	0.0814604	0.0022698		122544	3774	32.4706	93	1.96848	60.6228	3068.8	0.0197546	3.14059e+06	6.49701
Fujian	2014	0.0602691	243.4	31858.4	30051.3	686	0.00764005	0.00809949	0.35481		12110	1859.21	50.26	24055.8	0.0101182	0.503414	0.0772875	0.00208931		135866	3806	35.6978	102	2.0086	67.4	3306.7	0.0203829	3550325	6.55027
Fujian	2015	0.0647168	230.4	36845.5	33694.4	777.6	0.00625314	0.00683793	0.296296		12180	1878.87	45.38	25979.8	0.00886843	0.468826	0.0723204	0.00174674		126572	3839	32.97	100	2	76.6	4001.58	0.0191424	3.9293e+06	6.59431
Fujian	2016	0.0654357	277.615	40487	37787.3	917.6	0.00685689	0.00734678	0.302545		12358	1997.24	48.55	28519.2	0.00973434	0.433323	0.0700315	0.00170236		132155	3874	34.1132	102	2.0086	80.28	4275.4	0.0187772	4.54292e+06	6.65734
Fujian	2017	0.0636421	291.828	44086.8	41899.7	1032.1	0.00661939	0.00696492	0.282751		12890	2151.38	50.16	32298.3	0.0090354	0.399092	0.0666097	0.00155302		140325	3911	35.8796	99	1.99564	99.4414	4684.15	0.0212293	5430888	6.73487
Fujian	2018	0.0619743	306.041	41207.5	38210.5	871.8	0.00742682	0.00800934	0.351044		14306.4	2232.96	56.1872	30123.3	0.0101596	0.47493	0.0741273	0.00186524		160922	3941	40.8327	97	1.98677	115.254	4832.69	0.0238488	6427935	6.80807
Fujian	2019	0.0702399	320.253	43646.9	40555.8	950.402	0.00733736	0.00789661	0.336966		14934.8	2341.38	59.9847	31811.1	0.0100674	0.469486	0.0736025	0.00188565		171452	3956.28	43.3366	97	1.98677	133.406	5077.93	0.0262718	7.53747e+06	6.87723
Fujian	2020	0.0726415	334.466	46086.4	42901.2	1005.79	0.00725737	0.0077962	0.332541		15563.2	2449.79	63.7822	33498.9	0.0099844	0.46459	0.0731306	0.00190401		171546	3984.92	43.0487	97.416	1.98863	111.859	5060.37	0.0221049	6.0864e+06	6.78436
Jiangxi	2000	0.0464138	53.3	1966.77	1739.87	28.17	0.0271003	0.0306345	1.89208		2505	209.39	0.07	2003.07	0.0266092	1.25058	0.104535	3.49464e-05		17966	4148.5	4.33072	115.093	2.06105	1.1859	223.472	0.0053067	81882	4.91319
Jiangxi	2001	0.0376986	58	2354.5	1920.99	33.66	0.0246337	0.0301928	1.72311		2329	222.29	0.09	2175.68	0.0266583	1.07047	0.10217	4.13664e-05		15149	4185.8	3.61914	115.291	2.0618	1.4891	283.714	0.00524859	77617	4.88996
Jiangxi	2002	0.0312225	63.3	2777.66	2168.16	47.82	0.022789	0.0291953	1.32371		2933	246.56	0.102	2450.48	0.0258317	1.19691	0.100617	4.16245e-05		15335	4222.4	3.63182	115.071	2.06096	1.6237	341.384	0.00475622	117173	5.06883
Jiangxi	2003	0.0227244	75.9	3308.32	2595.82	70.05	0.0229422	0.0292393	1.08351		3426	299.53	0.105	2830	0.0268198	1.2106	0.105841	3.71025e-05		16999	4254	3.996	115.085	2.06102	1.8547	382.098	0.00485399	169772	5.22987
Jiangxi	2004	0.0186	89.2	3822.89	2912.91	80.79	0.0233331	0.0306223	1.1041		3814	389.2	0.109	3500	0.0254857	1.08971	0.1112	3.11429e-05		19225	4284	4.48763	115.104	2.06109	1.9979	454.06	0.00440008	215281	5.33301
Jiangxi	2005	0.0170885	96.4	4510.88	3064.12	89.7	0.0213706	0.0314609	1.07469		4286.01	413.98	0.11	4070	0.0236855	1.05307	0.101715	2.7027e-05		22064	4311	5.11807	115.129	2.06118	2.2053	563.952	0.00391044	285314	5.45532
Jiangxi	2006	0.0172656	108.8	5275.36	3501.16	98.2	0.0206242	0.0310754	1.10794		4660.1	453.28	0.68	4619	0.0235549	1.0089	0.0981338	0.000147218		25797	4339	5.94538	115	2.0607	2.6554	696.436	0.00381284	377619	5.57705
Jiangxi	2007	0.018529	127.2	5954.42	4083.59	114.06	0.0213623	0.0311491	1.1152		5052.54	516.09	1.04	5469.25	0.0232573	0.923809	0.0943621	0.000190154		27123	4368	6.20948	114	2.0569	8.7373	905.058	0.00965385	487866	5.6883
Jiangxi	2008	0.0201487	130.3	7261.96	4613.25	171.66	0.0179428	0.0282447	0.759059		5382.96	546.77	2.5	6480.33	0.020107	0.830662	0.0843738	0.000385783		28241	4400	6.41841	113	2.05308	11.1406	1210.07	0.00920655	631468	5.80035
Jiangxi	2009	0.0217545	142.2	9352.8	6416.2	187.14	0.015204	0.0221627	0.759859		5812.54	609.22	2.58	7589.22	0.0187371	0.765894	0.0802744	0.000339956		33054.5	4432	7.45815	112	2.04922	13.4021	1562.37	0.00857803	758936	5.88021
Jiangxi	2010	0.0256057	148.4	11907.8	7843.28	253.26	0.0124624	0.0189207	0.585959		6354.88	700.51	5.27	9435	0.0157287	0.673543	0.0742459	0.000558559		34822.9	4462	7.80433	115	2.0607	18.2628	1923.26	0.00949574	871527	5.94028
Jiangxi	2011	0.0308569	164	14322.1	9301.95	252.23	0.0114508	0.0176307	0.6502		6928.17	835.1	6.3391	11583.8	0.0141577	0.598092	0.0720921	0.000547238		37517.2	4488	8.35945	116	2.06446	21.32	2534.6	0.00841158	967529	5.98566
Jiangxi	2012	0.031901	164	16839	11080.1	271.7	0.00973928	0.0148012	0.603607		7232.92	867.67	10.04	12948.5	0.0126656	0.558591	0.0670093	0.000775379		38152	4504	8.47069	117	2.06819	27.4969	3019.22	0.00910727	1.13655e+06	6.05559
Jiangxi	2013	0.0378582	197.4	19582.7	13111.7	318	0.0100803	0.0150553	0.620755		7583	947.11	13.43	14338.5	0.0137671	0.528856	0.0660536	0.000936639		43512.1	4522	9.62231	116	2.06446	46.322	3470.3	0.0133481	1.35497e+06	6.13193
Jiangxi	2014	0.0470889	202.3	21754.9	15696.8	400.4	0.00929905	0.012888	0.505245		8055	1018.52	15.19	15708.6	0.0128783	0.512776	0.0648384	0.000966986		43469	4542	9.57045	118	2.07188	58.37	3882.7	0.0150334	1531114	6.18501
Jiangxi	2015	0.053675	210.4	25043	18561.1	508	0.00840156	0.0113355	0.414173		8440	1087.25	18.02	16723.8	0.0125809	0.50467	0.0650121	0.00107751		46547.7	4565.63	10.1952	118	2.07188	74.79	4412.55	0.0169494	1.73182e+06	6.2385
Jiangxi	2016	0.0575189	219.285	29105.2	21847.4	609	0.00753421	0.0100371	0.360074		8747	1182.5	20.04	18364.4	0.0119408	0.476302	0.0643909	0.00109124		50619.6	4592	11.0234	117	2.06819	83.12	4617.4	0.0180015	2.07309e+06	6.31662
Jiangxi	2017	0.0531796	230.149	32535.7	25900.4	727.6	0.00707373	0.00888591	0.316312		8995	1293.98	21.73	20818.5	0.011055	0.432068	0.0621553	0.00104378		61897	4622	13.3918	114	2.0569	120.086	5111.47	0.0234934	2558030	6.40791
Jiangxi	2018	0.046812	241.012	28824.6	21008.5	754.02	0.00836134	0.0114721	0.319637		9611.57	1269.49	19.2385	19709.6	0.0122281	0.487658	0.0644097	0.000976095		85255.2	4648	18.3423	114	2.0569	147.094	5667.52	0.0259538	3.10691e+06	6.49233
Jiangxi	2019	0.0474487	251.876	30585.8	22305.5	650.46	0.00823505	0.0112921	0.387228		10023.7	1333.89	20.5768	20842.2	0.0120849	0.480932	0.0639995	0.000987266		105592	4684.98	22.5385	115	2.0607	182.919	6386.8	0.0286402	3.84309e+06	6.58468
Jiangxi	2020	0.0488466	262.74	32347	23602.6	927.86	0.00812253	0.0111318	0.283167		10435.8	1398.29	21.9151	21974.7	0.0119564	0.4749	0.0636316	0.000997285		75476	4711.95	16.018	115.845	2.06388	124.219	5879.57	0.0211273	2.88269e+06	6.4598
Shandong	2000	0.0367869	194.8	7471.2	6209.05	110.77	0.0260735	0.0313736	1.7586		11361.9	1000.49	4.53	8542.44	0.0228038	1.33005	0.11712	0.000530293		48185	8997	5.35567	254.838	2.40626	3.8543	613.077	0.00628681	519501	5.71559
Shandong	2001	0.0337285	232.7	8879.16	7380.44	153.21	0.0262074	0.0315293	1.51883		9955	1560.2	4.93	9438.3	0.0246549	1.05475	0.165305	0.00052234		46804	9041	5.17686	257.985	2.41159	4.5428	753.778	0.00602671	609310	5.78484
Shandong	2002	0.0293848	258.8	10663.9	8945.43	223.8	0.0242689	0.028931	1.15639		14599	1230.02	4.63	10552.1	0.024526	1.38352	0.116567	0.000438777		72630	9082	7.99714	250.349	2.39855	5.3056	860.648	0.00616465	881631	5.94529
Shandong	2003	0.0265127	325	12837.8	10969.8	283.81	0.0253158	0.0296267	1.14513		16837	1395.72	9.61	12435.9	0.026134	1.3539	0.112233	0.000772761		78260	9125	8.57644	249.316	2.39675	5.8375	1010.64	0.00577605	1038442	6.01638
Shandong	2004	0.0221662	397.7	14904.9	12219.3	317.16	0.0266824	0.0325469	1.25394		19623.7	1693.71	11.71	15490.7	0.0256735	1.26681	0.109337	0.000755937		72255	9180	7.87092	250.418	2.39867	6.597	1189.37	0.00554663	1421242	6.15267
Shandong	2005	0.0242773	556.5	17453.3	13803.1	340.12	0.0318851	0.0403171	1.63619		24161.9	1976.89	17.14	18468.3	0.0301327	1.30829	0.107042	0.000928077		91142	9248	9.85532	246.95	2.39261	7.6471	1466.23	0.00521549	1951449	6.29036
Shandong	2006	0.0240283	605.5	19973.8	16135.9	396.22	0.0303147	0.0375251	1.52819		26759.3	2272.04	22.6	21846.7	0.0277159	1.22487	0.103999	0.00103448		96637	9309	10.381	244	2.38739	9.0544	1833.44	0.00493848	2341299	6.36946
Shandong	2007	0.028388	663	22370.5	18151.9	501.72	0.0296372	0.0365252	1.32145		29176.6	2596.05	22.3649	25887.7	0.0256106	1.12704	0.100281	0.00086392		116470	9367	12.4341	240	2.38021	46.4073	2261.85	0.0205174	3.12308e+06	6.49458
Shandong	2008	0.0283302	697.7	27220.2	20794.7	673.9	0.0256317	0.0335519	1.03532		30569.9	2726.98	34.4991	31072.1	0.0224542	0.983839	0.087763	0.00111029		160420	9417	17.0352	234	2.36922	57.1333	2704.66	0.021124	4337171	6.63721
Shandong	2009	0.0309094	717.9	35080.2	27241.2	782.89	0.0204645	0.0263535	0.916987		32420.2	2941.07	40.24	33805.3	0.0212363	0.959028	0.0870002	0.00119035		164620	9470	17.3833	230	2.36173	62.8783	3267.67	0.0192425	5.19592e+06	6.71566
Shandong	2010	0.0345404	766.6	41505.9	32329.6	1030.07	0.0184697	0.023712	0.744221		34807.8	3298.46	47.75	39416.2	0.0194489	0.883083	0.0836829	0.00121143		190329	9588	19.8508	229	2.35984	84.3643	4145.03	0.0203531	6720045	6.82737
Shandong	2011	0.0361091	800.8	46825.5	37301.8	1036.1	0.0171018	0.0214682	0.772898		37132	3635.26	52.8619	45429.2	0.0176274	0.81736	0.0800202	0.00116361		228608	9637	23.7219	227	2.35603	108.62	5002.07	0.021715	8443667	6.92653
Shandong	2012	0.0387119	842.2	53166.8	40018.9	1128	0.0158407	0.0210451	0.746631		38899.2	3794.55	67.2305	50013.2	0.0168395	0.777779	0.075871	0.00134425		254013	9685	26.2274	225	2.35218	124.975	5904.52	0.021166	1.02033e+07	7.00874
Shandong	2013	0.0435852	761.6	63357.8	47952.1	1280.4	0.0120206	0.0158825	0.594814		35358	4083.12	68.8	54684.3	0.0139272	0.646584	0.0746671	0.00125813		279331	9733	28.6994	224	2.35025	149.137	6688.8	0.0222966	1.1758e+07	7.07033
Shandong	2014	0.0455966	790.4	69151.9	53662.2	1454.9	0.0114299	0.0147292	0.543268		36511	4223.49	74.96	59426.6	0.0133004	0.614388	0.0710707	0.00126139		286352	9789	29.2524	217	2.33646	147.06	7177.31	0.0204896	13040695	7.1153
Shandong	2015	0.0475325	824.4	76795.5	59063.3	1787.7	0.010735	0.0139579	0.461151		37945	5182.19	82.32	63002.3	0.0130852	0.602279	0.0822539	0.00130662		297845	9847.16	30.2468	218	2.33846	159.05	8250.01	0.0192788	1.42719e+07	7.15448
Shandong	2016	0.0502112	978.773	85683.5	65243.5	2302.2	0.0114231	0.0150018	0.425147		38723	5561.06	98.61	67008.2	0.0146068	0.577885	0.0829908	0.00147161		301480	9947	30.3087	204	2.30963	167	8755.21	0.0190744	15660904	7.19482
Shandong	2017	0.0502429	1024.54	91018.7	70873.9	2738.1	0.0112564	0.0144559	0.37418		38684	5732.66	131.06	72678.2	0.014097	0.532264	0.0788773	0.00180329		304820	10005.8	30.4642	198	2.29667	195.772	9258.4	0.0211453	17530070	7.24378
Shandong	2018	0.0457045	1070.31	87534.4	67209	2519.83	0.0122273	0.0159251	0.424756		45502.5	5661.09	106.789	73622.7	0.0145378	0.61805	0.0768933	0.00145049		308339	10047	30.6896	189	2.27646	232.739	10101	0.0230413	1.64333e+07	7.21572
Shandong	2019	0.0486772	1116.08	92629.5	71077.3	2389.22	0.0120489	0.0157024	0.467133		47289.2	5935.92	113.376	77634.5	0.0143761	0.609126	0.0764599	0.00146038		278787	10104	27.5919	184	2.26482	305.756	10739.8	0.0284695	1.49472e+07	7.17456
Shandong	2020	0.0499831	1161.85	97724.6	74945.5	2971.55	0.0118891	0.0155026	0.390992		49075.9	6210.75	119.963	81646.2	0.0142303	0.601079	0.0760691	0.0014693		354768	10164.3	34.9034	191.094	2.28125	244.57	10654.4	0.0229549	1.80946e+07	7.25755
Henan	2000	0.0282501	162.1	4753.41	4356.94	56.02	0.0341018	0.037205	2.89361		7918.84	717.62	11.23	5126	0.0316231	1.54484	0.139996	0.00219079		34629	9488	3.64977	131.688	2.11955	2.3362	445.529	0.00524365	248024	5.39449
Henan	2001	0.0267103	181.3	5530.16	4885.72	69.57	0.0327839	0.0371081	2.60601		8244	808.41	13.11	5645.02	0.0321168	1.4604	0.143208	0.0023224		36138	9555	3.7821	129.879	2.11354	2.4464	508.579	0.00481026	283090	5.45192
Henan	2002	0.0257612	194.3	6619.42	5706.57	315.39	0.029353	0.0340485	0.616063		9055	927.56	14.63	6163.15	0.0315261	1.46922	0.150501	0.00237379		41492	9613	4.31624	130.975	2.11719	2.9105	629.181	0.00462585	293151	5.46709
Henan	2003	0.0235001	215.7	7779.11	6616.12	166.74	0.0277281	0.0326022	1.29363		10595	1054.64	16.77	7025.93	0.0307006	1.50799	0.150107	0.00238687		40742	9667	4.21454	131.053	2.11745	3.0337	716.598	0.00423348	341910	5.53391
Henan	2004	0.0193781	277.6	8779.41	7243.07	201.98	0.0316194	0.0383263	1.37439		13074.2	1299.63	20.29	8815.09	0.0314915	1.48316	0.147432	0.00230173		42126	9717	4.33529	130.909	2.11697	3.4715	879.958	0.00394507	423556	5.62691
Henan	2005	0.0172507	336.2	10126.7	7550.26	213.55	0.0331993	0.0445283	1.57434		14624.6	1387.49	23.71	10535.2	0.0319121	1.38816	0.1317	0.00225055		51181	9380	5.4564	129.968	2.11384	4.2928	1116.04	0.00384645	555824	5.74494
Henan	2006	0.0176282	379	11492.5	8567.33	252.31	0.0329779	0.0442378	1.50212		16232.4	1534.21	30.53	12464.1	0.0304074	1.30234	0.12309	0.00244944		59692	9392	6.35562	133	2.12385	5.5507	1440.09	0.00385442	798419	5.90223
Henan	2007	0.0200763	426.2	12669.4	9642.6	323.6	0.0336401	0.0441997	1.31706		17837.8	1864.14	33.14	15058.1	0.0283038	1.1846	0.123797	0.00220081		64878.6	9360	6.93147	128	2.10721	25.2287	1870.61	0.0134869	1.0113e+06	6.00488
Henan	2008	0.0224812	435.6	15340.1	10439.7	519	0.0283962	0.0417253	0.839306		18976.3	2092.63	38.23	18407.8	0.0236639	1.03088	0.113682	0.00207684		71493.7	9429	7.58232	128	2.10721	30.4389	2281.61	0.013341	1.22276e+06	6.08734
Henan	2009	0.0258126	450.7	19175.1	13437.4	565	0.0235045	0.0335406	0.797699		19751.2	2275.19	41.5	19367.3	0.0232712	1.01982	0.117476	0.00214279		92571.3	9487	9.7577	125	2.09691	35.516	2905.76	0.0122226	1.7476e+06	6.24244
Henan	2010	0.0304097	504.7	23148.8	15871.3	793.28	0.0218024	0.0317995	0.636219		21437.8	2463.54	47.21	22942.7	0.0219983	0.934405	0.107378	0.00205774		101467	9405	10.7887	124	2.09342	44.6734	3416.14	0.0130771	2.11168e+06	6.32463
Henan	2011	0.0318816	548.5	26774.8	17648.9	839.8	0.0204857	0.0310784	0.653132		23061.9	2822.61	54.9634	27232	0.0201417	0.846867	0.10365	0.00201834		118040	9388	12.5736	121	2.08279	56.59	4248.82	0.013319	2.64492e+06	6.42241
Henan	2012	0.0340019	520.7	31648.5	20031.4	841.13	0.0164526	0.0259941	0.619048		23647.1	2926.2	73.9183	29810.1	0.0174672	0.793257	0.0981612	0.00247964		128322	9406	13.6426	118	2.07188	69.6392	5006.4	0.01391	3.1078e+06	6.49245
Henan	2013	0.0398347	483.9	19079.7	13068.5	916.52	0.0253621	0.0370279	0.527975		21909	3085.88	79.77	32155.9	0.0150486	0.681338	0.0959663	0.00248073		152252	9413	16.1746	116	2.06446	80.0038	5582.31	0.0143317	3.55325e+06	6.55063
Henan	2014	0.0431948	535.4	20329.7	13827.1	1036.1	0.0263359	0.0387212	0.516745		22890	3160.95	76.87	34939.4	0.0153237	0.655134	0.0904695	0.0022001		161444	9436	17.1094	119	2.07555	81.25	6028.69	0.0134772	4000099	6.60207
Henan	2015	0.0537989	517.8	20782.7	14109.9	1248.76	0.024915	0.0366977	0.414651		23161	3247.96	78.77	37010.2	0.0139907	0.6258	0.0877584	0.00212833		158858	9480	16.7571	119	2.07555	83.25	6799.35	0.0122438	4.35043e+06	6.63853
Henan	2016	0.0561905	621.015	53977.6	33324.5	1555.15	0.011505	0.0186354	0.399328		23117	3215.46	92.75	40160	0.0154635	0.575622	0.0800662	0.00230951		166279	9532	17.4443	122	2.08636	96.1	7453.74	0.0128929	4.94188e+06	6.69389
Henan	2017	0.0557745	648.71	59068.7	41743.3	2020.07	0.0109823	0.0155405	0.321133		22944	3273.12	104.07	44988.2	0.0144196	0.510001	0.0727551	0.00231328		162504	9559	17.0001	122	2.08636	137.937	8215.52	0.0167898	5820538	6.76496
Henan	2018	0.0474769	676.405	42654.1	28071.9	2216.74	0.0158579	0.0240954	0.305135		27355.3	3768.41	99.4821	44000.1	0.0153728	0.62171	0.0856455	0.00226095		166807	9605	17.3667	117	2.06819	155.673	9217.73	0.0168884	6.71519e+06	6.82706
Henan	2019	0.051731	704.1	45055.8	29576.2	1802.26	0.0156273	0.0238064	0.390677		28372.4	3941.95	104.975	46422.1	0.0151674	0.611183	0.0849153	0.00226131		191570	9458.47	20.2538	115	2.0607	211.071	10163.9	0.0207667	7.93037e+06	6.89929
Henan	2020	0.0536441	731.796	47457.6	31080.4	2506	0.01542	0.0235453	0.292017		29389.5	4115.48	110.467	48844.1	0.0149823	0.601699	0.0842575	0.00226163		197181	9455.31	20.854	115.029	2.06081	152.942	9429.2	0.0162201	6.60466e+06	6.81985
Hubei	2000	0.0190561	136.8	3572.23	3493.91	60.67	0.0382954	0.0391538	2.25482		6269.09	503.02	0.91	4276.32	0.0319901	1.466	0.117629	0.0002128		44544	5646	7.88948	176.317	2.24629	1.5419	368.77	0.0041812	348239	5.54188
Hubei	2001	0.0189778	135.2	4393.02	4034.11	70.06	0.0307761	0.0335142	1.92977		6052	526.03	0.76	4662.28	0.0289987	1.29808	0.112827	0.00016301		44167	5658	7.80612	181.953	2.25996	1.6902	484.403	0.00348924	368494	5.56643
Hubei	2002	0.019485	154.2	5196.95	4557.35	91.38	0.0296712	0.0338355	1.68746		6713	567.43	0.91	4975.63	0.0309911	1.34918	0.114042	0.000182891		55509	5672	9.7865	170.995	2.23298	1.8518	511.389	0.00362111	478834	5.68018
Hubei	2003	0.0198873	165.2	6159.89	5277.68	106.26	0.0268187	0.0313016	1.55468		7708	629.2	0.94	5395.91	0.0306158	1.42849	0.116607	0.000174206		51901	5685	9.12946	172.746	2.23741	2.1776	540.436	0.00402934	548173	5.73892
Hubei	2004	0.018804	182.2	7203.3	5606.8	122.54	0.025294	0.0324963	1.48686		9120	699.41	0.94	6320.48	0.0288269	1.44293	0.110658	0.000148723		50311	5698	8.82959	173.518	2.23934	2.1229	646.289	0.00328475	566204	5.75297
Hubei	2005	0.0196345	189.3	8335.17	5855.75	145.1	0.022711	0.0323272	1.30462		10082	867.28	11.11	6484.5	0.0291927	1.55478	0.133747	0.00171332		61226	5710	10.7226	168.22	2.22588	2.576	778.716	0.00330801	749531	5.87479
Hubei	2006	0.0233408	225.2	9709.99	6696.09	160.8	0.0231926	0.0336316	1.4005		11049.1	894.76	9.64	7497.17	0.030038	1.47377	0.119346	0.00128582		62100	5693	10.9081	162	2.20952	2.9183	1047	0.00278729	944297	5.97511
Hubei	2007	0.0368601	249.8	11206.4	7770.87	193.7	0.0222909	0.0321457	1.28962		12143.1	1009.23	9.91	9150.01	0.0273005	1.32712	0.110298	0.00108306		67402.8	5699	11.8271	161	2.20683	18.7641	1277.33	0.0146901	1.11318e+06	6.04657
Hubei	2008	0.0346899	254	13563.4	8732.27	317.15	0.0187269	0.0290875	0.800883		12844.7	1076.24	15.6	11330.4	0.0224176	1.13365	0.0949869	0.00137683		72750.6	5711	12.7387	158	2.19866	23.0584	1650.28	0.0139724	1.48986e+06	6.17315
Hubei	2009	0.0373385	275.2	17653	12018.3	372.42	0.0155894	0.0228984	0.738951		13707.8	1183.04	16.52	12831.5	0.0214472	1.06829	0.092198	0.00128745		91160.8	5720	15.9372	157	2.1959	25.3309	2090.92	0.0121147	2.13449e+06	6.32929
Hubei	2010	0.0355097	324.3	21716.6	14583.3	500.33	0.0149333	0.0222377	0.648172		15137.6	1417.83	19.64	15806.1	0.0205174	0.957706	0.0897014	0.00124256		97923.7	5728	17.0956	153	2.18469	30.0878	2501.4	0.0120284	2.64118e+06	6.4218
Hubei	2011	0.034427	373.6	24090.5	16332	549.77	0.0155082	0.0228753	0.679557		16579.2	1572.59	24.9183	19594.2	0.0190669	0.84613	0.080258	0.00127172		113920	5758	19.7846	152	2.18184	44.19	3214.74	0.0137461	3.23013e+06	6.50922
Hubei	2012	0.039117	367.6	28188.5	18941	595.41	0.0130408	0.0194076	0.61739		17674.7	1642.74	29.2799	22250.2	0.0165212	0.794361	0.0738305	0.00131594		122748	5779	21.2404	151	2.17898	54.3942	3759.79	0.0144673	3.84524e+06	6.58492
Hubei	2013	0.0478161	309.2	32818.9	21795.5	651.3	0.00942139	0.0141864	0.474743		15703	1814.43	31.97	24668.5	0.0125342	0.636561	0.0735525	0.00129599		133061	5799	22.9455	149	2.17319	77.2088	4371.65	0.0176613	4.46204e+06	6.64953
Hubei	2014	0.0501556	310.2	36407	25170.1	809.89	0.00852034	0.0123242	0.383015		16320	1853.67	40.24	27367	0.0113348	0.596338	0.0677337	0.00147038		140741	5816	24.1989	138	2.13988	134.46	4934.15	0.0272509	5108973	6.70833
Hubei	2015	0.0627109	308.2	41345.9	29514.6	843.63	0.00745419	0.0104423	0.365326		16404	1862.32	40.26	29550.2	0.0104297	0.555123	0.0630223	0.00136243		135481	5851.5	23.1531	134	2.1271	157.36	6132.84	0.0256586	5.61741e+06	6.74954
Hubei	2016	0.0717963	379.283	47284.9	34530.7	1051.8	0.00802121	0.0109839	0.360603		16850	1971.38	41.5	32297.9	0.0117433	0.521706	0.0610374	0.00128491		136608	5885	23.2129	123	2.08991	190.11	6422.98	0.0295984	6.00042e+06	6.77818
Hubei	2017	0.0723069	394.785	52352.4	39571.1	1346.77	0.00754091	0.00997659	0.293135		17150	2043.37	49.96	36522.9	0.0108092	0.469568	0.0559476	0.00136791		139990	5902	23.7191	116	2.06446	234.271	6801.26	0.0344453	7006253	6.84549
Hubei	2018	0.0599045	410.287	47605.8	33548.5	1471.4	0.00861843	0.0122297	0.278841		19674.1	2193.92	47.6158	34054.4	0.012048	0.577726	0.0644239	0.00139822		155547	5917	26.2881	106	2.02531	268.488	7258.27	0.0369907	8.2205e+06	6.9149
Hubei	2019	0.068344	425.79	50446.2	35533.3	1229.81	0.00844047	0.0119828	0.346223		20414.6	2295.42	50.6104	35995.9	0.0118288	0.567137	0.0637689	0.001406		178330	5898.29	30.2342	101	2.00432	319.285	7970.21	0.0400598	9.57882e+06	6.98131
Hubei	2020	0.0713794	441.292	53286.5	37518	1854.38	0.00828149	0.0117621	0.237973		21155.1	2396.92	53.6049	37937.5	0.0116321	0.557632	0.0631809	0.00141298		171666	5912.71	29.0334	110.262	2.04243	238.776	7629.8	0.0312952	8.08945e+06	6.90792
Hunan	2000	0.0240745	77.3	2874.75	2810.28	45.15	0.0268893	0.0275062	1.71207		4070.71	406.2	0.04	3691.88	0.0209378	1.10261	0.110025	1.08346e-05		28909	6562	4.40552	134.557	2.12891	1.7541	347.832	0.00504295	192442	5.2843
Hunan	2001	0.0230254	85.4	3342.91	2787.92	56.22	0.0255466	0.0306322	1.51903		4622	439.68	0.04	3983	0.0214411	1.16043	0.110389	1.00427e-05		28672	6596	4.34688	139.094	2.14331	2.2641	431.695	0.00524467	239755	5.37977
Hunan	2002	0.0212926	92.1	4027.39	3311.37	85.05	0.0228684	0.0278133	1.08289		5045	476	0.05	4340.94	0.0212166	1.16219	0.109654	1.15182e-05		29228	6629	4.40911	134.524	2.1288	2.3388	533.023	0.0043878	262135	5.41853
Hunan	2003	0.0214406	104.9	4774.76	3900.58	103.9	0.0219697	0.0268934	1.00962		5562	546.95	0.06	4633.73	0.0226383	1.20033	0.118037	1.29485e-05		26988	6663	4.05043	134.753	2.12954	2.2267	573.745	0.00388099	300904	5.47843
Hunan	2004	0.0211394	125.3	5601.2	4355.08	115.72	0.0223702	0.028771	1.08279		7599.2	662.61	0.06	5612.26	0.0223261	1.35404	0.118065	1.06909e-05		31334	6698	4.67811	134.309	2.12811	2.408	719.543	0.00334657	370442	5.56872
Hunan	2005	0.0250818	178.5	6589.54	4590.03	127.17	0.0270884	0.0388886	1.40363		9709.27	787.19	4.85	6473.61	0.0275735	1.49982	0.1216	0.000749196		38044	6326	6.01391	133.623	2.12588	2.6129	873.418	0.00299158	445235	5.64859
Hunan	2006	0.0273209	203.2	7799.5	5233.6	147.82	0.026053	0.038826	1.37464		10580.9	912.79	5.05	7493.17	0.027118	1.41207	0.121816	0.000673947		39752	6342	6.26805	130	2.11394	3.0522	1064.52	0.00286721	536174	5.72931
Hunan	2007	0.0284461	223.3	9155.27	6157.51	201.31	0.0243903	0.0362647	1.10923		11629	1019.63	7.64	9145	0.0244177	1.27162	0.111496	0.000835429		44942.3	6355	7.07196	131	2.11727	20.4932	1357.03	0.0151015	735536	5.8666
Hunan	2008	0.029966	226.5	10971.7	7115.28	312.49	0.020644	0.0318329	0.724823		12355.3	1128.54	8.23	11156.6	0.0203018	1.10744	0.101154	0.000737677		50252.8	6380	7.87662	131	2.11727	26.5893	1765.22	0.0150628	1.12704e+06	6.05194
Hunan	2009	0.0311329	239	14025.5	9536.6	348.45	0.0170404	0.0250613	0.685895		13331	1232.19	10.23	12930.7	0.0184831	1.03096	0.0952918	0.00079114		63842.6	6406	9.96606	132	2.12057	29.6164	2210.44	0.0133984	1534995	6.18611
Hunan	2010	0.0291257	254.9	16643.3	11521.7	438.53	0.0153155	0.0221235	0.58126		14880.1	1353.34	11.88	15902.1	0.0160293	0.935728	0.0851044	0.00074707		72636.6	6570	11.0558	129	2.11059	35.0354	2702.48	0.0129642	1.86558e+06	6.27081
Hunan	2011	0.02552	285.5	19444.1	13462.5	443.53	0.0146831	0.0212071	0.643699		16160.9	1544.98	15.3372	19635.2	0.0145402	0.823056	0.0786841	0.000781108		85783	6596	13.0053	130	2.11394	41.96	3520.76	0.0119179	2.33218e+06	6.36776
Hunan	2012	0.0261693	281.7	23148.2	15648.6	465.1	0.0121694	0.0180016	0.605676		16744.1	1582.34	18.7884	22154.2	0.0127154	0.755797	0.0714239	0.000848074		100032	6639	15.0673	130	2.11394	48.1929	4119	0.0117001	2.87678e+06	6.45891
Hunan	2013	0.0309734	271.2	26876	18141.1	508.6	0.0100908	0.0149495	0.533228		14919	1500.48	20.46	24501.7	0.0110686	0.608897	0.0612398	0.000835044		103414	6691	15.4556	132	2.12057	55.46	4690.89	0.0118229	3.27025e+06	6.51458
Hunan	2014	0.0351236	269.9	30255.6	20783.1	587.7	0.00892066	0.0129865	0.459248		15317	1513.65	24.4	27048.5	0.00997837	0.566279	0.0559606	0.000902083		107432	6737	15.9466	132	2.12057	59.38	5017.38	0.0118349	3679345	6.56577
Hunan	2015	0.0380133	289.2	36220.6	24221.9	712.2	0.00798441	0.0119396	0.406066		15469	1532.77	26.51	29047.2	0.00995621	0.532547	0.0527683	0.000912653		114869	6783.03	16.9348	132	2.12057	66.26	5728.72	0.0115663	4.12669e+06	6.6156
Hunan	2016	0.0407336	334.898	41996.7	27532.3	886.5	0.00797438	0.0121638	0.377775		15804	1582.99	28.32	31244.7	0.0107185	0.505814	0.0506643	0.000906394		119345	6822	17.4941	123	2.08991	71.44	6339.16	0.0112696	4.68842e+06	6.67103
Hunan	2017	0.0465534	350.71	46729.3	31850	1110.2	0.00750514	0.0110113	0.315898		16171	1581.51	26.98	34590.6	0.0101389	0.467497	0.0457208	0.000779981		130829	6860.15	19.0709	119	2.07555	91.4239	6869.39	0.0133089	5685310	6.75475
Hunan	2018	0.0376225	366.522	40927.7	27355.9	1255.14	0.00895535	0.0133983	0.292017		19214	1873.49	29.6582	33478.3	0.010948	0.573924	0.0559613	0.000885893		146948	6899	21.2999	116	2.06446	129.941	7479.61	0.0173727	6.58273e+06	6.81841
Hunan	2019	0.0406541	382.334	43420.2	28990	1015.47	0.00880544	0.0131885	0.376508		20008.6	1954.89	31.5583	35402.4	0.0107997	0.565177	0.055219	0.000891417		157277	6791.19	23.159	105	2.02119	171.921	8034.42	0.021398	7.87164e+06	6.89607
Hunan	2020	0.0417576	398.146	45912.7	30624.2	1513.06	0.0086718	0.013001	0.26314		20803.3	2036.28	33.4585	37326.6	0.0106666	0.557332	0.0545533	0.000896372		151454	6809.5	22.2416	118.273	2.07289	117.507	7744.22	0.0151735	6.35463e+06	6.80309
Gudong	2000	0.04592	199.6	16908.3	11716.9	193.46	0.0118049	0.0170352	1.03174		9447.7	1334.58	1.43	9662.23	0.0206578	0.977797	0.138123	0.000147999		71107	8650.03	8.22043	188.326	2.27491	10.958	1080.32	0.0101433	1071166	6.02986
Gudong	2001	0.0427046	210	19428.5	13093.7	248.79	0.0108089	0.0160382	0.844085		10179	1458.43	1.35	10556.5	0.019893	0.964243	0.138155	0.000127884		79052	8733.18	9.05191	187.828	2.27376	11.6525	1321.33	0.00881876	1374337	6.13809
Gudong	2002	0.0389442	231.5	22921.8	15206.6	315.48	0.0100996	0.0152236	0.733802		11355	1687.83	1.27	11674.4	0.0198297	0.972641	0.144575	0.000108785		86881	8842.08	9.82586	188.342	2.27495	14.0613	1521.08	0.00924429	1564491	6.19437
Gudong	2003	0.0337199	261.7	29640.8	20126.2	378.22	0.00882904	0.0130029	0.691925		13099	2031.29	1.26	15844.6	0.0165166	0.826715	0.1282	7.95222e-05		93812	8963	10.4666	188.35	2.27496	15.2589	1695.63	0.00899894	1798393	6.25488
Gudong	2004	0.0319476	296.9	32984.7	21364.6	435.98	0.00900114	0.0138968	0.680995		15210.5	2387.14	1.62	18864.6	0.0157385	0.806296	0.126541	8.5875e-05		93051	9111	10.213	188.349	2.27496	15.7747	1852.95	0.00851329	2112055	6.32471
Gudong	2005	0.0295893	341.8	37736.4	22543.8	498.86	0.00905756	0.0151616	0.685162		17921	2794.61	2.49	22366.5	0.0152818	0.801241	0.124946	0.000111327		119359	9194	12.9823	188.376	2.27503	16.0063	2289.07	0.00699249	2437605	6.38696
Gudong	2006	0.0346538	376.2	42775.3	24989.4	607.9	0.0087948	0.0150544	0.618852		19970.9	3004.03	14.46	25968.5	0.0144868	0.769042	0.11568	0.000556827		147233	9442	15.5934	191	2.28103	17.166	2553.34	0.00672296	3130433	6.4956
Gudong	2007	0.0555877	410.1	48190.9	29326.9	809.31	0.00850991	0.0139838	0.506728		22217.1	3394.05	45.69	30673.7	0.0133698	0.724305	0.11065	0.00148955		199464	9660	20.6484	190	2.27875	119.263	3159.57	0.0377466	4.04291e+06	6.60669
Gudong	2008	0.0536026	416.9	55086.6	32507.5	1124.98	0.00756809	0.0128247	0.370584		23476.2	3506.78	53.58	36796.7	0.0113298	0.637996	0.0953015	0.00145611		238684	9893	24.1265	187	2.27184	132.516	3778.57	0.0350703	5.02558e+06	6.70119
Gudong	2009	0.0578303	437.6	68392.3	43219.9	1231.17	0.00639838	0.010125	0.355434		24653.7	3609.64	112.86	39482.6	0.0110834	0.62442	0.0914237	0.00285848		283650	10130	28.001	183	2.26245	168.502	4334.37	0.0388757	6.52982e+06	6.8149
Gudong	2010	0.0577827	471.5	79989.5	50120	1593.25	0.00589452	0.00940742	0.295936		26908	4060.13	95.71	46013.1	0.0102471	0.584791	0.0882386	0.00208006		344692	10441	33.0133	186	2.26951	214.442	5421.54	0.0395536	8.08748e+06	6.90781
Gudong	2011	0.0548039	520.6	91590.1	58615.3	1578.96	0.00568402	0.00888164	0.329711		28480	4399.02	114.463	53210.3	0.00978382	0.535235	0.0826724	0.00215115		410805	10505	39.1057	185	2.26717	203.92	6712.4	0.0303796	1.04549e+07	7.01932
Gudong	2012	0.0555822	504.7	105100	67077.1	1692.12	0.00480211	0.00752418	0.298265		29144	4619.42	116.476	57067.9	0.00884385	0.51069	0.080946	0.002041		492327	10594	46.4722	184	2.26482	246.71	7387.86	0.033394	1.23615e+07	7.09207
Gudong	2013	0.0663215	496.8	119685	75664.2	1902.91	0.00415089	0.00656586	0.261074		28480	4830.13	124.05	62164	0.00799177	0.458143	0.0776998	0.00199553		501718	10644	47.1362	186	2.26951	344.938	8411	0.0410103	1.44345e+07	7.1594
Gudong	2014	0.0656038	503.8	127881	84921.8	2341.63	0.00393959	0.00593252	0.215149		29593	5235.23	133.83	67792.2	0.00743153	0.436525	0.0772246	0.00197412		506862	10724	47.2643	189	2.27646	274.33	9152.64	0.0299728	16054458	7.2056
Gudong	2015	0.0790671	444.1	160388	95661.1	2814.37	0.00276891	0.00464243	0.157797		30145	5310.69	145.16	72812.6	0.00609922	0.414008	0.0729365	0.00199361		501696	10849	46.2436	189	2.27646	569.55	12827.8	0.0443997	1.79817e+07	7.25483
Gudong	2016	0.0770581	570.208	179829	110928	3820.51	0.00317083	0.00514032	0.149249		31241	5610.18	167.79	79512.1	0.00717133	0.392909	0.0705576	0.00211025		515649	10999	46.8814	202	2.30535	742.97	13446.1	0.0552555	2.03514e+07	7.3086
Gudong	2017	0.0762469	592.263	194536	126032	4304.6	0.00304449	0.00469931	0.137588		32342	5958.97	182.38	89879.2	0.00658954	0.359838	0.0662997	0.00202917		565287	11169	50.6121	199	2.29885	823.894	15037.5	0.0547893	23436283	7.36989
Gudong	2018	0.0712733	614.318	176654	111067	3471.79	0.00347752	0.00553106	0.176946		36031.1	6242.32	185.954	86604.9	0.00709334	0.416041	0.0720782	0.00214715		762733	11346	67.2249	182	2.26007	1034.71	15729.3	0.0657825	2.7047e+07	7.43212
Gudong	2019	0.0789601	636.373	186869	117477	3677.21	0.00340546	0.00541701	0.173059		37462.1	6517.93	197.833	91333.2	0.0069676	0.41017	0.0713644	0.00216606		803208	11568.3	69.4319	187	2.27184	1168.79	17297.9	0.0675687	30984890	7.49115
Gudong	2020	0.0814443	658.429	197083	123887	4199.34	0.00334086	0.00531476	0.156793		38893.1	6793.55	209.712	96061.5	0.00685424	0.404877	0.0707208	0.0021831		741112	11725.7	63.2042	189.725	2.27812	880.482	15932.9	0.055262	2.63805e+07	7.42128
Guangxi	2000	0.0105059	56.2	2269	1613	30.97	0.0247686	0.0348419	1.81466		2669.34	322.02	0.01	2036	0.0276031	1.31107	0.158163	4.91159e-06		13015	4751	2.73942	119.426	2.0771	2.1344	258.487	0.00825729	83597	4.92219
Guangxi	2001	0.0122804	56.1	2586	1832.87	35.07	0.0216937	0.0306077	1.59966		2669	322.02	0.01	2231.19	0.0251435	1.19622	0.144327	4.48191e-06		9532	4788	1.99081	123.247	2.09078	2.3844	351.65	0.00678061	80046	4.90334
Guangxi	2002	0.0146048	56.5	2864.85	1996.94	48.3	0.0197218	0.0282933	1.16977		3120	356.95	0.02	2455.36	0.0230109	1.27069	0.145376	8.14545e-06		12085	4822	2.50622	119.398	2.077	3.1457	419.858	0.0074923	90478	4.95654
Guangxi	2003	0.0225181	66.7	3348.62	2368.78	57.49	0.0199187	0.028158	1.1602		3523	414.93	0.023	2735.13	0.0243864	1.28806	0.151704	8.40911e-06		13188	4857	2.71526	119.432	2.07712	3.5027	443.602	0.00789604	112389	5.05072
Guangxi	2004	0.0222885	86.6	3740.6	2786.81	66.41	0.0231514	0.031075	1.30402		4203.28	456.86	0.02	3320.1	0.0260836	1.26601	0.137604	6.02391e-06		14801	4889	3.02741	119.481	2.0773	3.7322	507.472	0.00735449	118659	5.0743
Guangxi	2005	0.0226245	98.9	4262.3	3104.6	73.2	0.0232034	0.031856	1.35109		4868.57	510.15	1.12	4063.3	0.0243398	1.19818	0.125551	0.000275638		17947	4660	3.85129	119.578	2.07765	4.0725	611.481	0.00666006	145947	5.1642
Guangxi	2006	0.0268931	112.8	5029.47	3636.9	80.57	0.0224278	0.0310154	1.40002		5390.35	579.46	1.22	4801.98	0.0234903	1.12253	0.120671	0.000254062		18940	4719	4.01356	120	2.07918	5.0309	729.517	0.0068962	182403	5.26103
Guangxi	2007	0.0324047	128.2	5801.04	4331.03	99.99	0.0220995	0.0296003	1.28213		5997.38	681.15	1.34	5885.88	0.0217809	1.01894	0.115726	0.000227663		20141	4768	4.2242	119	2.07555	13.1873	985.943	0.0133753	220030	5.34248
Guangxi	2008	0.0347217	133	7075.02	5110.06	133.48	0.0187985	0.0260271	0.996404		6497.05	760.79	1.013	7171.6	0.0185454	0.905942	0.106084	0.000141252		23243	4816	4.8262	119	2.07555	16.2149	1297.11	0.0125008	328306	5.51628
Guangxi	2009	0.0437408	151.8	9638.89	7360.43	148.6	0.0157487	0.0206238	1.02153		7074.96	856.29	1.21	7700.36	0.0197134	0.918783	0.111201	0.000157136		29855.8	4856	6.14823	119	2.07555	18.0741	1621.82	0.0111443	472028	5.67397
Guangxi	2010	0.0404698	171.8	11813.9	8979.87	190.9	0.0145422	0.0191317	0.899948		7918.97	993.24	1.82	9502.39	0.0180797	0.833367	0.104525	0.000191531		33987.1	4610	7.37247	126	2.10037	21.6554	2007.59	0.0107868	628696	5.79844
Guangxi	2011	0.0380192	192.3	13528	10646.4	212.65	0.014215	0.0180624	0.904303		8591.36	1112.21	2.5273	11714.4	0.0164158	0.733405	0.0949442	0.000215744		40135.3	4645	8.64054	124	2.09342	28.25	2545.28	0.011099	810205	5.9086
Guangxi	2012	0.0439758	204.9	15966.6	12355.5	238.26	0.012833	0.0165837	0.859985		9154.5	1153.85	3.1829	13031	0.015724	0.702515	0.0885463	0.000244255		41267.8	4682	8.81414	123	2.08991	42.812	2985.23	0.0143413	971539	5.98746
Guangxi	2013	0.0540826	210	18400.5	14081	275.47	0.0114127	0.0149137	0.762333		9100	1237.75	4.55	14378	0.0146056	0.632911	0.0860864	0.000316456		40663.5	4719	8.61697	120	2.07918	54.3579	3208.67	0.016941	1.07679e+06	6.03213
Guangxi	2014	0.0559224	207.8	20298.5	16071	313.3	0.0102372	0.0129302	0.663262		9515	1307.51	8.25	15673	0.0132585	0.607096	0.0834245	0.000526384		41208	4754	8.66807	121	2.08279	59.93	3479.79	0.0172223	1119033	6.04884
Guangxi	2015	0.0605846	269.7	22793.5	18119	385.75	0.0118323	0.0148849	0.699157		9761	1334.32	8.37	16803.1	0.0160506	0.580904	0.0794091	0.000498122		38269.1	4796	7.97938	120	2.07918	49.63	4065.51	0.0122076	1.05912e+06	6.02495
Guangxi	2016	0.06231	254.37	25477.8	20640.5	469.2	0.00998399	0.0123238	0.542136		10092	1359.64	12.89	18245.1	0.0139418	0.553136	0.074521	0.000706492		39902.8	4838	8.24779	118	2.07188	45.2	4441.7	0.0101763	1.17749e+06	6.07096
Guangxi	2017	0.062433	268.095	27899.6	23226.1	565.1	0.00960927	0.0115428	0.474421		10458	1442.35	14.03	20396.2	0.0131443	0.512741	0.0707164	0.000687872		36857	4885	7.54493	119	2.07555	60.0392	4908.55	0.0122316	1.42179e+06	6.15283
Guangxi	2018	0.0573939	281.82	25987.8	20826.6	629.05	0.0108443	0.0135318	0.448009		11527.8	1553.97	10.2262	19688.4	0.014314	0.585512	0.0789282	0.000519401		39961.4	4926	8.11234	113	2.05308	64.4335	5310.74	0.0121327	1.44853e+06	6.16093
Guangxi	2019	0.0684403	295.545	27537.4	22093.3	517.534	0.0107325	0.0133771	0.571065		12036	1628.65	10.9424	20812.7	0.0142002	0.578301	0.0782528	0.000525755		47420.1	4797.16	9.88504	108	2.03342	72.3268	5850.96	0.0123615	1.67133e+06	6.22306
Guangxi	2020	0.0715066	309.271	29087	23360.1	734.33	0.0106326	0.0132393	0.42116		12544.2	1703.33	11.6585	21937	0.0140982	0.571828	0.0776466	0.000531457		49698.9	4799.08	10.3559	116.673	2.06697	70.5424	5509.19	0.0128045	1.59227e+06	6.20202
Hainan	2000	0.0178792	8.7	888.72	622.47	6.07	0.00978936	0.0139766	1.43328		479.95	42.23	5.28	518.48	0.0167798	0.925687	0.0814496	0.0101836		1150	788.05	1.4593	30.4399	1.48344	0.3826	64.1193	0.005967	8306	3.91939
Hainan	2001	0.0172043	9.2	928.17	776.22	9.45	0.00991198	0.0118523	0.973545		520	44.86	6.56	566.72	0.0162338	0.917561	0.0791573	0.0115754		927	795.55	1.16523	31.2156	1.49437	0.4106	78.9426	0.00520125	8457	3.92722
Hainan	2002	0.0161681	11.4	891.7	780.14	10.57	0.0127846	0.0146128	1.07852		602	49	11.28	623.45	0.0182853	0.965595	0.0785949	0.0180929		848	803.13	1.05587	30.4973	1.48426	0.4283	92.2574	0.00464245	12178	4.08558
Hainan	2003	0.0152943	15.6	1050.27	874.22	13.56	0.0148533	0.0178445	1.15044		684	59.3	24.08	698.3	0.02234	0.979522	0.0849205	0.0344837		1040	811	1.28237	30.4608	1.48374	0.3887	105.398	0.00368791	12126	4.08372
Hainan	2004	0.0146307	17.2	1159.13	919.99	14.51	0.0148387	0.0186959	1.18539		742.48	68.66	23.89	790.12	0.0217688	0.939705	0.0868982	0.0302359		1409	818	1.72249	30.3907	1.48274	0.4907	127.201	0.00385769	20870	4.31952
Hainan	2005	0.014564	16.5	1302.03	994.68	14.95	0.0126725	0.0165882	1.10368		822.198	81.59	20.97	903.6	0.0182603	0.909913	0.0902944	0.0232072		1225	828	1.47947	30.4257	1.48324	0.5402	151.242	0.00357176	15950	4.20276
Hainan	2006	0.0155545	19.2	1560.3	1123.34	17.72	0.0123053	0.0170919	1.08352		920.452	97.66	23.97	1052.43	0.0182435	0.874597	0.0927948	0.0227759		1209	836	1.44617	29	1.4624	0.6676	174.537	0.00382499	21044	4.32313
Hainan	2007	0.0280001	21.7	1872.61	1228.04	22.64	0.0115881	0.0176704	0.958481		1057	113.25	23.487	1229.64	0.0176474	0.8596	0.0921001	0.0191007		1262	845	1.49349	30	1.47712	2.7904	245.197	0.0113803	26020	4.41531
Hainan	2008	0.0324349	24.8	2350.86	1383.47	30.07	0.0105493	0.0179259	0.824742		1135.33	122.97	26.78	1459.23	0.0169953	0.778034	0.0842705	0.0183521		1726.31	854	2.02144	31	1.49136	4.4981	357.971	0.0125656	33479.2	4.52478
Hainan	2009	0.0399186	27	3175.72	1940.86	33.07	0.00850201	0.0139114	0.81645		1232.52	133.76	24.94	1646.6	0.0163974	0.748524	0.0812341	0.0151464		4210	864	4.87269	30	1.47712	6.0712	486.062	0.0124906	57806	4.76197
Hainan	2010	0.0380679	28.9	4217.3	2509.72	47.95	0.00685273	0.0115152	0.602711		1358.51	158.17	29.72	2052.12	0.014083	0.662002	0.0770764	0.0144826		4893.1	869	5.63072	30	1.47712	7.4674	581.338	0.0128452	70203.5	4.84636
Hainan	2011	0.0418401	34.9	4504.54	3194.59	53.75	0.00774774	0.0109247	0.649302		1600.62	185.07	48.86	2515.29	0.0138751	0.636356	0.073578	0.0194252		5396.6	877	6.15348	31	1.49136	9.83	778.8	0.012622	103717	5.01585
Hainan	2012	0.0457717	37.3	5109.7	3889.63	60.27	0.00729984	0.0095896	0.618882		1687.98	210.31	47.4863	2855.26	0.0130636	0.591183	0.073657	0.0166312		6786.9	887	7.65152	31	1.49136	12.0623	911.673	0.013231	137244	5.13749
Hainan	2013	0.0594764	39.5	5952.5	4630.78	72.61	0.00663587	0.00852988	0.544002		1720	232.02	46.02	3146.46	0.0125538	0.546646	0.07374	0.014626		6961.7	895	7.77844	31	1.49136	13.825	1011.17	0.0136723	148357	5.17131
Hainan	2014	0.0601391	40.7	6427.88	5391.51	85.15	0.00633179	0.00754891	0.47798		1820	251.88	46	3500.72	0.0116262	0.519893	0.0719509	0.0131402		7514	903	8.32115	30	1.47712	13.53	1099.74	0.0123029	169151	5.22827
Hainan	2015	0.0655781	42.3	7637.27	6650.66	114.25	0.00553863	0.00636027	0.370241		1938	272.36	46	3702.76	0.0114239	0.523393	0.0735559	0.0124232		7713	910.82	8.46819	28	1.44716	12.38	1239.43	0.00998846	169685	5.22964
Hainan	2016	0.0696994	45.06	9120.17	7687.65	133.21	0.0049407	0.00586135	0.338263		2006	287.31	41.29	4044.51	0.011141	0.495981	0.071037	0.0102089		7840.2	917	8.54984	28	1.44716	15.69	1376.48	0.0113986	217094	5.33665
Hainan	2017	0.0692296	47.4575	10096.4	8459.27	164.83	0.00470045	0.00561012	0.287918		2103	304.95	43.45	4462.54	0.0106346	0.471256	0.0683355	0.00973661		7715	926	8.33153	28	1.44716	12.4721	1443.97	0.00863735	231099	5.3638
Hainan	2018	0.0627255	49.855	8876.02	7176.3	183.2	0.00561682	0.00694718	0.272134		2216.77	308.489	53.4193	4290.18	0.0116207	0.516707	0.071906	0.0124515		8160.2	934	8.73683	28	1.44716	15.041	1691.3	0.00889314	268723	5.4293
Hainan	2019	0.0736829	52.2525	9411.24	7621.42	146.577	0.00555214	0.00685601	0.356484		2318.94	325.083	55.8842	4532.6	0.0115281	0.511613	0.071721	0.0123294		8903.4	943.207	9.4395	28	1.44716	30.1016	1858.6	0.0161959	299096	5.47581
Hainan	2020	0.0772398	54.65	9946.46	8066.54	205.91	0.00549442	0.0067749	0.265407		2421.11	341.676	58.349	4775.03	0.011445	0.507036	0.0715547	0.0122196		9612.04	951.414	10.1029	28.3878	1.45313	20.5573	1717.11	0.0119721	264037	5.42166
Chongqing	2000	0.0745472	71.3	1904.71	1881.29	27.58	0.0374335	0.0378995	2.58521		2428	307.61	33.26	1590	0.0448428	1.52704	0.193465	0.0209182		16174	2848.82	5.67744	26.9562	1.43066	0.7293	187.643	0.00388663	101294	5.00558
Chongqing	2001	0.0719531	65.2	2294.05	1871.98	33.72	0.0284214	0.0348294	1.93357		3016	280.34	26.56	1749.75	0.0372625	1.72367	0.160217	0.0151793		16491	2829.21	5.82884	27.4536	1.4386	0.8306	237.549	0.00349655	99904	4.99958
Chongqing	2002	0.0682462	70	2821.04	2250.26	46.17	0.0248135	0.0311075	1.51614		2662	283.51	27.33	1971.1	0.0355132	1.35051	0.143833	0.0138654		17572	2814.83	6.24265	27.0505	1.43218	0.7995	305.859	0.00261395	126195	5.10104
Chongqing	2003	0.0653479	68.4	3512.82	2976.67	57.94	0.0194715	0.0229787	1.18053		3009	294.19	28.75	2250.11	0.0303985	1.33727	0.130745	0.0127772		17744	2803	6.33036	27.0621	1.43236	0.8666	341.577	0.00253705	174401	5.24155
Chongqing	2004	0.0609217	68.3	4073.29	3115.51	66.5	0.0167678	0.0219226	1.02707		3670	309.06	30.34	2665.39	0.0256248	1.37691	0.115953	0.0113829		20739	2793	7.42535	27.2642	1.43559	1.0172	395.723	0.00257048	236525	5.37388
Chongqing	2005	0.0603369	81.6	4743.75	3561.59	73.1	0.0172016	0.0229111	1.11628		4942.89	348.95	35.5	3069.1	0.0265876	1.61054	0.113698	0.0115669		24619	2798	8.79878	27.5259	1.43974	1.0855	487.354	0.00222733	319586	5.50459
Chongqing	2006	0.0612988	90	5587.5	4443.84	93.24	0.0161074	0.0202528	0.965251		5368.49	405.19	40.05	3486.2	0.0258161	1.53993	0.116227	0.0114882		26826	2808	9.55342	27	1.43136	1.3548	594.254	0.00227983	369140	5.56719
Chongqing	2007	0.0601826	99.2	6662.36	5197.08	124.68	0.0148896	0.0190876	0.795637		5946.9	449.21	43.53	4111.82	0.0241256	1.44629	0.109248	0.0105866		31563	2816	11.2085	27	1.43136	11.0513	768.389	0.0143824	469876	5.67198
Chongqing	2008	0.0594527	126.3	8102	6384.03	200.55	0.0155887	0.0197837	0.629768		6472.36	485.92	48.75	5096.66	0.0247809	1.26992	0.0953409	0.00956509		34420.5	2839	12.1242	27	1.43136	15.1279	1016.01	0.0148895	601525	5.77925
Chongqing	2009	0.0597315	133.1	11084.8	8856.56	244.7	0.0120074	0.0150284	0.543931		7029.82	532.34	49.4675	6528.72	0.0203868	1.07675	0.0815382	0.00757691		35004.6	2859	12.2437	29	1.4624	15.5544	1292.09	0.0120381	794599	5.90015
Chongqing	2010	0.0629016	141.5	13455	10888.1	321.08	0.0105166	0.0129958	0.4407		7855.52	625.041	56.59	7894.24	0.0179245	0.995095	0.0791769	0.00716852		37078	2885	12.852	28	1.44716	17.8968	1709.04	0.0104719	1.00266e+06	6.00116
Chongqing	2011	0.0703877	160.3	16128.9	13195.2	311.81	0.0099387	0.0121484	0.514095		8791.96	717.026	61.7973	10011.1	0.0160122	0.878218	0.0716229	0.00617286		40697.7	2919	13.9423	30	1.47712	25.04	2570.24	0.00974228	1.28356e+06	6.10842
Chongqing	2012	0.0799066	164.8	19423.9	15594.2	331.03	0.00848439	0.010568	0.49784		9278.41	723.03	70.9756	11459	0.0143817	0.809705	0.0630971	0.00619387		46122	2945	15.6611	30	1.47712	29.8409	3046.36	0.00979559	1.59797e+06	6.20357
Chongqing	2013	0.0853414	140.3	22202.1	17381.5	359.23	0.00631922	0.00807178	0.390558		8049	813.27	72.19	12656.7	0.011085	0.635948	0.0642561	0.0057037		52612.2	2970	17.7145	31	1.49136	38.6529	3062.28	0.0126222	1.76491e+06	6.24672
Chongqing	2014	0.085891	156.2	25160.1	20630.7	407.3	0.00620824	0.00757124	0.383501		8593	867.21	82.15	14265.4	0.0109496	0.602367	0.0607911	0.00575869		58354	2991	19.5099	27	1.43136	38.16	3304.39	0.0115483	2018528	6.30503
Chongqing	2015	0.0897077	179.3	28778.8	22955.2	514.58	0.00623028	0.00781086	0.34844		8934	875.37	88.37	15719.7	0.0114061	0.568331	0.0556861	0.0056216		61520.2	3016.55	20.3942	27	1.43136	45.67	3792	0.0120438	2.47001e+06	6.3927
Chongqing	2016	0.0935482	182.785	32160.1	25524.2	601.61	0.0056836	0.00716125	0.303826		9204	918.78	89.32	17558.8	0.0104099	0.524183	0.052326	0.00508692		68054.6	3048	22.3276	37	1.5682	51.62	4001.81	0.0128992	3.02183e+06	6.48027
Chongqing	2017	0.0930118	190.938	34853	25924	745	0.00547837	0.00736528	0.256292		9545	992.63	95.24	19500	0.00979167	0.489487	0.0509041	0.0048841		79149	3075	25.7395	31	1.49136	59.3077	4336.28	0.0136771	3646309	6.56185
Chongqing	2018	0.086973	199.09	32376.2	25435	806.09	0.00614927	0.0078274	0.246983		10788.6	1004.62	95.1362	18126.2	0.0109836	0.595197	0.0554238	0.00524856		91972.8	3102	29.6495	30	1.47712	68.5887	4540.95	0.0151045	4.10209e+06	6.61301
Chongqing	2019	0.0890734	207.243	34363.5	26985.9	692.617	0.0060309	0.00767967	0.299217		11253	1050.55	99.4185	19206.2	0.0107904	0.585903	0.0546987	0.00517638		97601.7	3069.84	31.7938	31	1.49136	79.2329	4847.68	0.0163445	4695714	6.6717
Chongqing	2020	0.0906666	215.396	36350.8	28536.8	987.62	0.00592547	0.007548	0.218096		11717.3	1096.49	103.701	20286.2	0.0106178	0.577598	0.0540508	0.00511188		86619.1	3086.5	28.0638	31.5439	1.49892	67.6964	4932.89	0.0137235	3.83436e+06	6.58369
Sichuan	2000	0.0381642	105	4513.2	4053.46	59.1	0.0232651	0.0259038	1.77665		6517.82	462.26	58.67	4010.3	0.0261826	1.62527	0.115268	0.0146298		60223	8329	7.23052	171.955	2.23542	3.2961	452.004	0.00729219	448848	5.6521
Sichuan	2001	0.0381881	108.8	5445.69	4605.15	75	0.0199791	0.0236257	1.45067		6810	586.48	63.07	4421.8	0.0246054	1.5401	0.132634	0.0142634		48180	8143	5.91674	173.112	2.23833	3.2088	594.098	0.00540113	574712	5.75945
Sichuan	2002	0.0375644	124	6263.47	5273.14	107.2	0.0197973	0.0235154	1.15672		7510	670.76	69.96	4875.1	0.0254354	1.54048	0.137589	0.0143505		61312	8110	7.56005	171.866	2.23519	3.5281	701.62	0.0050285	619233	5.79185
Sichuan	2003	0.0377985	157.2	7411.79	6096.65	143.65	0.0212095	0.0257847	1.09433		9204	758.79	74.68	5456.3	0.0288107	1.68686	0.139067	0.0136869		57867	8176	7.07767	172.149	2.23591	3.8508	732.299	0.00525851	794211	5.89994
Sichuan	2004	0.0360738	175	8621.37	6648.32	159.6	0.0202984	0.0263224	1.09649		10700	857.02	80.64	6556	0.0266931	1.63209	0.130723	0.0123002		60117	8090	7.43103	171.964	2.23544	4.101	895.253	0.00458083	780122	5.89216
Sichuan	2005	0.035512	170.1	10050	6898.63	189.4	0.0169254	0.0246571	0.898099		11816.1	942.59	89.52	7385.1	0.0230329	1.6	0.127634	0.0121217		66382	8212	8.08354	171.448	2.23413	4.8974	1082.18	0.00452551	965760	5.98487
Sichuan	2006	0.0346732	189.8	11943.6	8003.13	240.2	0.0158914	0.0237157	0.790175		12986.5	1059.44	106.08	8637.8	0.0219732	1.50345	0.122652	0.0122809		68584	8169	8.39564	173	2.23805	5.9908	1347.4	0.00444621	1078405	6.03278
Sichuan	2007	0.0341837	208.5	14089	9416.16	335.8	0.0147988	0.0221428	0.620905		14214.2	1177.5	112.15	10505.3	0.0198471	1.35305	0.112086	0.0106756		78849	8127	9.7021	171	2.233	20.7763	1759.13	0.0118106	1.3914e+06	6.14345
Sichuan	2008	0.0328746	230.1	18787.7	11395.4	494.27	0.0122474	0.0201924	0.465535		15145.1	1213.29	108.94	12506.3	0.0183987	1.211	0.0970143	0.00871081		86735.9	8138	10.6581	165	2.21748	25.815	2948.83	0.00875433	1.60259e+06	6.20482
Sichuan	2009	0.0370729	263.1	25127.8	15979.4	579.03	0.0104705	0.016465	0.454381		16321.7	1361.87	126.99	14151.3	0.0185919	1.15337	0.0962364	0.00897373		85921.4	8185	10.4974	161	2.20683	28.6392	3590.72	0.0079759	2.14459e+06	6.33134
Sichuan	2010	0.0387429	303.8	30504	19485.7	765.77	0.00995933	0.0155909	0.396725		17891.8	1549.03	175.39	16898.6	0.0179778	1.05878	0.0916662	0.010379		83800.3	8045	10.4164	171	2.233	34.7083	4257.98	0.00815135	2.6427e+06	6.42205
Sichuan	2011	0.041288	303.4	34971.2	22514.2	778.07	0.00867571	0.0134759	0.389939		19696.2	1962.5	156.078	21026.7	0.0144293	0.936723	0.0933337	0.00742285		82484.8	8050	10.2466	171	2.233	45.75	4674.92	0.00978626	2.94101e+06	6.4685
Sichuan	2012	0.0546571	330.7	41576.8	26163.2	819.53	0.00795396	0.0126399	0.403524		20575	2009.6	152.998	23849.8	0.0138659	0.862691	0.0842607	0.00641506		98010.3	8076	12.136	170	2.23045	59.3977	5450.99	0.0108967	3.50859e+06	6.54513
Sichuan	2013	0.0652215	343.1	48122.1	30298.8	914.7	0.00712978	0.0113239	0.375096		19212	1984.61	148.3	26260.8	0.0130651	0.731585	0.0755731	0.0056472		109708	8107	13.5325	169	2.22789	69.5104	6220.91	0.0111737	3.9997e+06	6.60203
Sichuan	2014	0.064061	341.3	53935.8	34750.7	1060.6	0.00632789	0.00982138	0.321799		19879	2055.16	165.17	28536.7	0.01196	0.696612	0.0720181	0.00578799		119676	8140	14.7022	172	2.23553	81.76	6796.61	0.0120295	4493285	6.65256
Sichuan	2015	0.0731563	322.8	60117.7	38704	1267.3	0.00536947	0.00834023	0.254715		19888	2013.42	170.98	30103.1	0.0107231	0.660663	0.0668841	0.00567981		116842	8204	14.2421	171	2.233	96.69	7497.51	0.0128963	5.02876e+06	6.70146
Sichuan	2016	0.0835192	380.667	66892.4	43543	1712.08	0.00569074	0.00874233	0.222342		20362	2101.02	181.57	32680.5	0.0116482	0.623063	0.0642897	0.00555591		124614	8262	15.0828	170	2.23045	101.09	8008.89	0.0126222	5614193	6.74929
Sichuan	2017	0.0866212	398.417	73079.4	49144.1	1936.72	0.00545184	0.00810713	0.205718		20874	2205.18	198.91	36980.2	0.0107738	0.564464	0.0596313	0.00537882		144821	8302	17.4441	169	2.22789	106.575	8694.76	0.0122573	6378500	6.80472
Sichuan	2018	0.0711008	416.167	68637.4	44107.6	1956.52	0.00606327	0.00943527	0.212708		23893.2	2440.76	202.698	35415.2	0.0117511	0.674659	0.0689185	0.00572346		158847	8341	19.0441	155	2.19033	147.906	9707.5	0.0152362	7.37081e+06	6.86752
Sichuan	2019	0.0768061	433.917	72812.9	46744.8	1772.46	0.00595934	0.00928268	0.24481		24831.6	2551.66	210.934	37418.9	0.0115962	0.663612	0.0681917	0.0056371		170776	8202.35	20.8204	160	2.20412	184.945	10348.2	0.0178723	8.70951e+06	6.93999
Sichuan	2020	0.0795368	451.667	76988.5	49382	2273.57	0.00586668	0.00914638	0.19866		25770.1	2662.56	219.171	39422.6	0.011457	0.653688	0.0675388	0.00555952		153987	8205.71	18.7659	164.157	2.21526	139.528	10129.6	0.0137744	7.2825e+06	6.86228
Guizhou	2000	0.0363133	81.2	1106.6	1066.1	17.1	0.0733779	0.0761655	4.74854		4278.61	334.76	5.72	993.3	0.0817477	4.30747	0.337018	0.00575858		8131	3756	2.1648	78.0541	1.8924	1.5448	201.57	0.00766385	41774	4.62091
Guizhou	2001	0.0344114	82.9	1359	1226	20.2	0.0610007	0.0676183	4.10396		4438	449.05	6	1082.2	0.0766032	4.10091	0.414942	0.00554426		9488	3799	2.4975	77.2312	1.88779	1.7406	275.197	0.00632491	53486	4.72824
Guizhou	2002	0.0351271	86.3	1572.8	1415.8	24.9	0.0548703	0.0609549	3.46586		4470	491.67	5.48	1180	0.0731356	3.78814	0.416669	0.00464407		8960	3837	2.33516	78.0557	1.8924	1.9132	316.67	0.00604162	60722	4.78335
Guizhou	2003	0.0357138	110.1	1917.4	1727	29.8	0.0574215	0.0637522	3.69463		5534	551.07	5.45	1344.3	0.0819014	4.11664	0.409931	0.00405415		8623	3870	2.22817	78.055	1.8924	1.9641	332.355	0.00590965	78853	4.89682
Guizhou	2004	0.037884	128.6	2342	2034	33.7	0.0549103	0.0632252	3.81602		6021	583.26	4.99	1591.7	0.0807941	3.78275	0.366438	0.00313501		7793	3904	1.99616	78.0534	1.89239	2.6408	418.418	0.00631139	86772	4.93838
Guizhou	2005	0.0379351	145.6	2793	2319	40.5	0.0521303	0.0627857	3.59506		5641.25	486.97	5.05	1942	0.0749743	2.90487	0.250757	0.00260041		9779	3730	2.62172	78.0574	1.89241	3.0452	520.726	0.00584799	110349	5.04277
Guizhou	2006	0.0394417	169.6	3316	2708.5	49.2	0.051146	0.0626177	3.44715		6172.45	581.98	4.98	2267.4	0.0747993	2.72226	0.256673	0.00219635		10737	3690	2.90976	83	1.91908	3.2	610.641	0.00524039	145113	5.16171
Guizhou	2007	0.0451057	172	3838.7	3145	59	0.0448068	0.05469	2.91525		6799.72	669.09	5.14	2710.3	0.0634616	2.50884	0.246869	0.00189647		11364.7	3632	3.12905	81	1.90849	9.9809	795.399	0.0125483	137434	5.1381
Guizhou	2008	0.0454641	163.4	4750	3581.5	80	0.0344	0.0456233	2.0425		7083.99	679.18	4.74	3333.4	0.049019	2.12515	0.20375	0.00142197		11458.4	3596	3.18642	76	1.88081	12.9878	1053.79	0.0123248	189298	5.27715
Guizhou	2009	0.0499396	184.7	5912.5	4670.2	95.2	0.0312389	0.0395486	1.94013		7566.33	750.3	4.18	3893.5	0.047438	1.94332	0.192706	0.00107358		13092.7	3537	3.70164	75	1.87506	14.2716	1372.27	0.0104	264134	5.42182
Guizhou	2010	0.0503943	191.5	7387.79	5771.74	122.63	0.0259211	0.0331789	1.56161		8175.43	835.52	4.19	4593.97	0.0416851	1.7796	0.181873	0.000912065		15087.4	3479	4.33671	75	1.87506	16.6555	1631.48	0.0102088	299665	5.47664
Guizhou	2011	0.0521358	211	8771.34	6875.65	131.81	0.0240556	0.030688	1.60079		9067.85	944.13	4.758	5701.84	0.0370056	1.59034	0.165583	0.000834467		15885.5	3469	4.57927	73	1.86332	21.68	2249.4	0.00963813	363089	5.56001
Guizhou	2012	0.053787	230.1	10567.8	8350.17	150.22	0.0217736	0.0275563	1.53175		9878.38	1046.72	5.2639	6802.2	0.0338273	1.45223	0.153879	0.000773853		18732.1	3484	5.37661	79	1.89763	28.9831	2755.68	0.0105176	417261	5.62041
Guizhou	2013	0.0555191	233.2	13297.6	10157	181.62	0.017537	0.0229596	1.284		9299	1128.02	8.42	8006.79	0.0291253	1.16139	0.140883	0.00105161		23887.5	3502	6.8211	78	1.89209	34.2698	3082.66	0.011117	471850	5.6738
Guizhou	2014	0.0531455	231	15307.4	12438	213.06	0.0150908	0.0185721	1.0842		9709	1173.73	10.62	9251.01	0.0249702	1.04951	0.126876	0.00114798		23969	3508	6.83267	79	1.89763	44.34	3542.8	0.0125155	554795	5.74413
Guizhou	2015	0.0578059	233.6	19537.1	15121	257.8	0.0119567	0.0154487	0.906129		9948	1174.21	13.32	10502.6	0.0222422	0.947198	0.111802	0.00126826		23536.7	3529.5	6.66856	81	1.90849	58.68	3939.5	0.0148953	623196	5.79462
Guizhou	2016	0.0587502	262.803	23831.4	17961	321.28	0.0110276	0.0146318	0.817986		10227	1241.77	17.11	11734.4	0.0223958	0.871538	0.105823	0.0014581		24124	3555	6.78594	82	1.91381	69.3	4262.36	0.0162586	734006	5.8657
Guizhou	2017	0.0581855	274.2	26194.1	20965.3	387.73	0.010468	0.0130787	0.707193		10482	1384.89	17.73	13540.8	0.0202499	0.774103	0.102275	0.00130937		28290	3580	7.90223	76	1.88081	87.7209	4612.52	0.019018	958815	5.98173
Guizhou	2018	0.0568519	285.597	21647.6	16854.1	444.74	0.013193	0.0169453	0.642167		11289.2	1361.47	12.862	11853.6	0.0240936	0.952384	0.114857	0.00108507		33357	3600	9.26583	77	1.88649	102.877	5029.68	0.020454	1.21615e+06	6.08499
Guizhou	2019	0.0625151	296.995	23026.9	17917.5	353.785	0.0128977	0.0165757	0.839479		11689.3	1419.95	13.4373	12572.3	0.0236229	0.929765	0.112943	0.0010688		37757	3439.41	10.9777	76	1.88081	114.132	5948.74	0.0191858	1.44685e+06	6.16042
Guizhou	2020	0.0640618	308.392	24406.2	18980.9	511.77	0.0126358	0.0162475	0.602599		12089.4	1478.43	14.0126	13291	0.0232031	0.909592	0.111235	0.00105429		32243.6	3419.89	9.42825	77.6442	1.89011	89.6226	5324.69	0.0168315	1.06474e+06	6.02724
Yunnan	2000	0.0404239	53	2465.68	1987.83	39.01	0.0214951	0.0266622	1.35863		3468.33	317.25	5.17	1955.28	0.0271061	1.77383	0.162253	0.00264412		11114	4240.8	2.62073	100.877	2.00379	3.3796	414.107	0.00816117	67995	4.83248
Yunnan	2001	0.0415721	61.4	2779.71	2173.45	42.66	0.0220886	0.02825	1.43929		3490	347.07	5.29	2074.71	0.0295945	1.68216	0.167286	0.00254975		11703	4287.4	2.72963	100.314	2.00136	3.4435	496.43	0.00693652	76982	4.88639
Yunnan	2002	0.0458671	72.3	3121.28	2418.48	55.44	0.0231636	0.0298948	1.30411		4131	393.46	5.14	2232.32	0.0323878	1.85054	0.176256	0.00230254		13938	4333.1	3.21663	101.924	2.00828	4.2644	526.891	0.00809352	97928	4.99091
Yunnan	2003	0.042899	88.8	3838.5	3024.84	73.75	0.023134	0.0293569	1.20407		4450	409.79	5.6	2458.8	0.0361152	1.80983	0.166663	0.00227753		12943	4376	2.95772	101.555	2.0067	4.2628	587.347	0.00725771	110074	5.04168
Yunnan	2004	0.040007	58.7	4474.06	3449.19	74.22	0.0131201	0.0170185	0.790892		5209.81	475.19	5.76	2959.48	0.0198346	1.76038	0.160565	0.00194629		14695	4415	3.32843	102.205	2.00947	4.3602	663.635	0.00657017	125061	5.09712
Yunnan	2005	0.0375827	133.1	5199.47	4030.97	81.03	0.0255988	0.0330193	1.6426		6023.97	557.25	6.12	3472.34	0.0383315	1.73484	0.160483	0.0017625		14798	4450	3.32539	102.243	2.00963	4.4405	766.312	0.00579464	213233	5.32885
Yunnan	2006	0.0358882	150.2	6131.25	4803.51	95.29	0.0244975	0.0312688	1.57624		6620.57	645.62	5.45	4001.87	0.0375325	1.65437	0.16133	0.00136186		16027	4483	3.57506	110	2.04139	4.7653	893.582	0.00533281	209187	5.32053
Yunnan	2007	0.0358617	161.2	7170.87	5733	112	0.0224798	0.0281179	1.43929		7132.63	745.521	5.4883	4700	0.0342979	1.51758	0.158621	0.00116772		17819	4514	3.9475	106	2.02531	13.0596	1135.22	0.0115041	258776	5.41292
Yunnan	2008	0.0487797	163.8	8418.94	6594.33	165.39	0.0194561	0.0248395	0.990386		7510.82	829.442	5.2779	5692.12	0.0287766	1.31951	0.145718	0.000927229		19754.4	4543	4.34831	107	2.02938	17.6695	1470.24	0.0120181	309909	5.49123
Yunnan	2009	0.0570245	187.2	11119.6	8779.63	180.08	0.0168351	0.0213221	1.03954		8032.06	891.188	4.522	6168.23	0.0303491	1.30217	0.14448	0.000733111		21110.1	4571	4.61827	97	1.98677	18.9937	1952.34	0.00972869	372304	5.5709
Yunnan	2010	0.0519201	194.2	13478.9	10706	235.68	0.0144077	0.0181394	0.823999		8674.17	1004.07	3.6437	7224.18	0.0268819	1.20071	0.138987	0.000504376		22551.5	4602	4.90037	105	2.02119	21.4291	2285.72	0.00937519	441672	5.6451
Yunnan	2011	0.0521349	205.4	15429.4	12347	241.1	0.0133122	0.0166356	0.851929		9540.28	1204.16	4.1999	8750.95	0.0234717	1.0902	0.137603	0.000479936		25091.9	4631	5.41825	105	2.02119	28.3	2929.6	0.00966002	560797	5.74881
Yunnan	2012	0.0524918	211.7	18061.5	14169	271.29	0.0117211	0.0149411	0.780346		10433.7	1313.62	4.3027	10309.8	0.0205339	1.01202	0.127415	0.000417341		27817.2	4659	5.97064	103	2.01284	32.6671	3572.66	0.00914364	687548	5.8373
Yunnan	2013	0.0619321	206.2	20829.3	16128.9	320.77	0.0098995	0.0127845	0.642828		10072	1305.03	4.27	11720.9	0.0175925	0.85932	0.111342	0.000364306		28482.9	4687	6.077	101	2.00432	42.5904	4096.51	0.0103967	798371	5.9022
Yunnan	2014	0.0671874	194.6	22528	18368.4	375.99	0.00863814	0.0105943	0.517567		10455	1529.48	4.63	12814.6	0.0151858	0.815866	0.119354	0.000361307		30523	4714	6.47497	110	2.04139	43.15	4437.98	0.00972289	859297	5.93414
Yunnan	2015	0.0715745	175.9	25204.6	21243.2	434.6	0.0069789	0.00828031	0.40474		10357	1438.61	6.34	13717.9	0.0128227	0.755	0.104871	0.000462171		39535.2	4741.8	8.33759	110	2.04139	48.56	4712.83	0.0103038	1.09357e+06	6.03885
Yunnan	2016	0.073477	239.858	27921.5	23491.4	529.37	0.00859041	0.0102104	0.4531		10656	1410.52	7.71	14870	0.0161304	0.716613	0.0948571	0.000518495		41115.5	4771	8.6178	114	2.0569	46.86	5018.86	0.00933678	1.32762e+06	6.12307
Yunnan	2017	0.072267	251.034	30160.7	25857.6	613.28	0.00832321	0.00970834	0.40933		11091	1538.09	9.69	16531.3	0.0151853	0.670908	0.0930409	0.000586159		46576	4801	9.70131	118	2.07188	53.4171	5712.97	0.00935014	1577604	6.198
Yunnan	2018	0.0675327	262.211	28822	23814	667.94	0.00909758	0.0110108	0.392566		12321.1	1683.17	6.25645	15759.8	0.0166379	0.781802	0.106801	0.000396987		49666.7	4830	10.283	115	2.0607	54.9441	6075.03	0.00904425	1.87298e+06	6.27253
Yunnan	2019	0.0730338	273.387	30520.6	25237.1	576.472	0.00895746	0.0108328	0.474242		12814.8	1764.7	6.33839	16648.8	0.0164208	0.769712	0.105995	0.000380711		57156.5	4875.19	11.7239	112	2.04922	59.0031	6770.09	0.00871526	2.20045e+06	6.34251
Yunnan	2020	0.0750929	284.564	32219.3	26660.2	756.45	0.00883211	0.0106737	0.376183		13308.5	1846.23	6.42032	17537.8	0.0162257	0.758848	0.105271	0.000366084		49374.1	4906.66	10.0627	113.554	2.0552	60.6501	6419.91	0.00944719	1.71015e+06	6.23303
Xizang	2000	0.0211136		144.97	80.62	0.7	0	0	0					117.46	0	0	0	0		254	258	0.984496	20.9148	1.32045	0.1868	59.9693	0.00311493	2412	3.38238
Xizang	2001	0.0223227		212.9	96.62	0.8	0	0	0					146.04	0	0	0	0		220	264	0.833333	19.8792	1.2984	0.2263	104.569	0.00216412	2006	3.30233
Xizang	2002	0.0168708		284.29	121.78	0.87	0	0	0		3713			166.56	0	22.2923	0	0		559	268	2.08582	19.8504	1.29777	0.2379	137.843	0.00172587	4926	3.69249
Xizang	2003	0.0256092		322.23	145.04	1.03	0	0	0		4170			185.09	0	22.5296	0	0		617	272	2.26838	19.6479	1.29332	0.2545	145.905	0.00174428	3104	3.49192
Xizang	2004	0.0245076		363.29	168.45	1.46	0	0	0					220.34	0	0	0	0		426	276	1.54348	20.3145	1.30781	0.2898	133.833	0.00216538	3633	3.56027
Xizang	2005	0.0302075		456.3	179.34	1.57	0	0	0					250.6	0	0	0	0		599	280	2.13929	19.7108	1.2947	0.28	185.45	0.00150984	3497	3.5437
Xizang	2006	0.0222031		545.74	204.14	1.95	0	0	0					290.05	0	0	0	0		1013	285	3.55439	19	1.27875	0.3521	200.197	0.00175877	4832	3.68413
Xizang	2007	0.0336363		643.36	223.83	2.68	0	0	0					342.19	0	0	0	0		675.3	289	2.33668	20	1.30103	1.926	275.368	0.00699427	6964.1	3.84286
Xizang	2008	0.0567811		829.02	219.32	3.12	0	0	0					394.85	0	0	0	0		635.25	292	2.17551	20	1.30103	2.9033	380.659	0.00762704	12284.9	4.08937
Xizang	2009	0.0524968		1028.4	248.35	4.01	0	0	0					441.36	0	0	0	0		1331.6	296	4.49865	19	1.27875	2.6913	470.132	0.00572456	14384.6	4.1579
Xizang	2010	0.0533638		1296.73	301.82	5.06	0	0	0					507.46	0	0	0	0		1258.8	300	4.196	19	1.27875	2.7112	551.036	0.00492018	14598.5	4.16431
Xizang	2011	0.0523249		1662.5	409.05	7.6	0	0	0					605.83	0	0	0	0		1080.9	303	3.56733	18	1.25527	3.38	758.11	0.00445846	11529.6	4.06181
Xizang	2012	0.0457042		2054.25	664.05	9.54	0	0	0					701.03	0	0	0	0		1198.9	308	3.89253	16	1.20412	5.0891	905.338	0.00562121	17838.6	4.25136
Xizang	2013	0.0516919		2500.94	1076.58	11.43	0	0	0					807.67	0	0	0	0		1202.9	312	3.85545	16	1.20412	4.1653	1014.31	0.00410652	23032.5	4.36234
Xizang	2014	0.0603586		3089.19	1618.72	12.76	0	0	0					920.83	0	0	0	0		1262	318	3.96855	17	1.23045	4.42	1185.51	0.00372835	23519	4.37142
Xizang	2015	0.0663003		3671.22	2124.49	17.36	0	0	0					1026.39	0	0	0	0		1129.7	323.97	3.48705	17	1.23045	5.41	1381.46	0.00391615	31241.9	4.49474
Xizang	2016	0.0809081		4379.66	3048.64	22.25	0	0	0					1150.07	0	0	0	0		1126.4	331	3.40302	17	1.23045	4.81	1587.98	0.00302901	22183.6	4.34603
Xizang	2017	0.0840817		4959.06	4043.64	28.01	0	0	0					1310.63	0	0	0	0		1249	337	3.70623	17	1.23045	8.4933	1681.94	0.00504969	28648	4.45709
Xizang	2018	0.0700498		4099.59	2466.73	33.45	0	0	0					1171.44	0	0	0	0		1568.7	344	4.56017	17	1.23045	8.1159	1970.68	0.00411833	37064.4	4.56896
Xizang	2019	0.0808449		4364.79	2638.82	24.3423	0	0	0					1238.71	0	0	0	0		1750.9	342.539	5.11153	18	1.25527	7.2813	2187.75	0.00332822	43345.1	4.63694
Xizang	2020	0.0843476	#DIV/0!	4629.98	2810.9	39.81	#DIV/0!	#DIV/0!	#DIV/0!		11939	#DIV/0!	#DIV/0!	1305.97	#DIV/0!	9.14189	#DIV/0!	#DIV/0!		1646.81	347.02	4.7456	16.2314	1.21036	7.81524	1925.22	0.00405941	36403.9	4.56115
Shhanxi	2000	0.0302649	58.9	2663	2193.12	27.7	0.0221179	0.0268567	2.12635		2731.23	314.39	6.67	1661	0.0354606	1.64433	0.189278	0.00401565		64127	3644	17.598	120.186	2.07985	1.4902	271.76	0.00548352	494570	5.69423
Shhanxi	2001	0.0315881	68.4	3204.89	2537.55	42.7	0.0213424	0.0269551	1.60187		3257	344.69	10.84	1841.2	0.0371497	1.76896	0.187209	0.00588746		57275	3653	15.6789	121.573	2.08484	1.6892	350.051	0.00482559	516917	5.71342
Shhanxi	2002	0.0330557	76.3	3940.24	3010.8	61.79	0.0193643	0.0253421	1.23483		3713	373.86	14.01	2035.96	0.0374762	1.82371	0.183628	0.00688127		60533	3662	16.53	121.673	2.0852	1.742	404.911	0.00430218	607149	5.7833
Shhanxi	2003	0.0324648	86.3	4729.97	3634.25	74.89	0.0182454	0.0237463	1.15236		4170	421.92	18.26	2398.6	0.0359793	1.73851	0.175903	0.00761277		54239	3672	14.771	124.278	2.09439	1.7968	418.201	0.0042965	679914	5.83245
Shhanxi	2004	0.0312466	107.7	5491.61	3894.53	82.57	0.0196117	0.0276542	1.30435		4775.96	459.78	32.77	2883.51	0.0373503	1.6563	0.159452	0.0113646		49020	3681	13.317	126.438	2.10188	1.9738	516.305	0.00382293	834788	5.92158
Shhanxi	2005	0.034718	122.3	6549.04	4042.96	97.39	0.0186745	0.0302501	1.25578		5571.34	516	18.76	3674.75	0.0332812	1.51611	0.140418	0.00510511		53656	3690	14.5409	124.519	2.09524	2.4048	638.963	0.0037636	924462	5.96589
Shhanxi	2006	0.0347294	128.7	7452.53	4463.21	116.2	0.0172693	0.0288357	1.10757		6129.36	580.73	28.43	4383.9	0.0293574	1.39815	0.132469	0.00648509		59458	3699	16.0741	124	2.09342	2.8305	824.181	0.00343432	1013558	6.00585
Shhanxi	2007	0.0430231	148.1	8583.19	5170.81	150.5	0.0172547	0.0286415	0.984053		6774.86	653.69	41.34	5369.9	0.0275797	1.26164	0.121732	0.00769847		65072.1	3708	17.5491	121	2.08279	13.2972	1053.97	0.0126163	1.21711e+06	6.08533
Shhanxi	2008	0.0419131	165.4	10790.9	6056.82	217.78	0.0153277	0.0273081	0.759482		7417.46	708.02	51.6036	6851.32	0.0241413	1.08263	0.103341	0.00753192		64752.2	3718	17.4159	121	2.08279	17.1448	1428.52	0.0120018	1.43273e+06	6.15616
Shhanxi	2009	0.0410681	186	14043.4	8276.64	260	0.0132447	0.0224729	0.715385		8043.6	740.108	50.0093	8186.65	0.0227199	0.982526	0.0904043	0.00610864		68039.7	3727	18.2559	116	2.06446	20.8371	1841.64	0.0113144	1895063	6.27762
Shhanxi	2010	0.0383925	218.6	16590.5	10222.2	333.8	0.0131762	0.0213848	0.654883		8882.11	859.218	59.1914	10021.5	0.0218131	0.886306	0.0857375	0.00590644		73217.8	3735	19.6032	116	2.06446	25.2498	2218.83	0.0113798	2.17504e+06	6.33747
Shhanxi	2011	0.034872	243.8	19227.1	12097.3	343.7	0.01268	0.0201533	0.70934		9760.77	982.468	62.4852	12391.3	0.0196751	0.787711	0.0792869	0.00504267		73500.5	3743	19.6368	114	2.0569	29.01	2930.81	0.00989829	2.49355e+06	6.39682
Shhanxi	2012	0.0381422	261.9	22657.7	13865.6	365.33	0.011559	0.0188885	0.716886		10625.7	1066.75	65.9714	14451.2	0.0181231	0.735283	0.0738173	0.00456512		82428.4	3753	21.9633	111	2.04532	34.9351	3323.8	0.0105106	2.87203e+06	6.45819
Shhanxi	2013	0.0455723	265.6	25736.7	16537.7	417.45	0.0103199	0.0160603	0.636244		10610	1152.22	70.3	16205.5	0.0163895	0.654718	0.0711008	0.00433805		93493.5	3764	24.8389	111	2.04532	38.0165	3665.07	0.0103727	3.42745e+06	6.53497
Shhanxi	2014	0.0536424	277.2	28288.7	19174	476.75	0.00979896	0.014457	0.581437		11222	1226.01	74.26	17689.9	0.0156699	0.634372	0.0693055	0.00419787		97138	3775	25.7319	113	2.05308	44.86	3962.5	0.0113211	3667730	6.5644
Shhanxi	2015	0.0600587	276.9	32685.3	22096.8	572.45	0.00847169	0.0125312	0.48371		11716	1221.73	82.69	18021.9	0.0153647	0.650099	0.0677916	0.00458832		92617.9	3793	24.4181	111	2.04532	57.28	4376.06	0.0130894	3.93173e+06	6.59458
Shhanxi	2016	0.0609054	309.137	35707.4	24224.4	714.7	0.00865753	0.0127614	0.432542		12120	1456.72	98.22	19399.6	0.0159353	0.624755	0.0750902	0.00506299		94755.4	3813	24.8506	106	2.02531	62.01	4389.37	0.0141273	4.19555e+06	6.62279
Shhanxi	2017	0.0593685	325.712	38153.3	26924.5	868.69	0.00853693	0.0120972	0.374946		12537	1582.36	103.9	21898.8	0.0148735	0.572497	0.0722578	0.00474455		98188	3835	25.6031	104	2.01703	79.336	4833.19	0.0164148	4609363	6.66364
Shhanxi	2018	0.053546	342.286	36551.9	24221.7	970.54	0.00936439	0.0141314	0.352676		13606.9	1509.07	102.006	21508.3	0.0159142	0.632636	0.0701622	0.00474265		96709.5	3864	25.0283	101	2.00432	87.2226	5302.44	0.0164495	5324201	6.72625
Shhanxi	2019	0.0584879	358.86	38724	25669.5	802.368	0.00926712	0.01398	0.447252		14220.2	1582.18	107.541	22781.8	0.015752	0.624189	0.0694492	0.00472046		115319	3842.47	30.0116	103	2.01284	71.3846	5718.52	0.0124831	5.84575e+06	6.76684
Shhanxi	2020	0.0601337	375.435	40896.2	27117.2	1102.74	0.00918018	0.0138449	0.340456		14833.4	1655.3	113.075	24055.4	0.0156071	0.616635	0.0688118	0.00470061		106955	3853.41	27.756	102.787	2.01194	77.9917	5693.59	0.0136982	5.38048e+06	6.73082
Gansu	2000	0.0435809	54.3	1402.93	1171.14	17.25	0.0387047	0.0463651	3.14783		3011.62	295.34	0.85	983	0.0552391	3.0637	0.300448	0.0008647		18429	2515	7.32763	104.669	2.01982	1.2703	188.232	0.00674858	72565	4.86073
Gansu	2001	0.0395987	56.1	1662.71	1302.51	19.7	0.0337401	0.0430707	2.84772		2905	306.09	1.19	1072.51	0.0523072	2.7086	0.285396	0.00110955		17291	2523	6.85335	106.555	2.02757	1.4319	235.464	0.00608118	83833	4.92342
Gansu	2002	0.0362312	59	1854.34	1494.67	33.48	0.0318173	0.0394736	1.76225		3174	342.33	2.76	1161.43	0.0507994	2.73284	0.294749	0.00237638		14693	2531	5.80522	103.406	2.01455	1.578	274.011	0.00575889	109594	5.03979
Gansu	2003	0.0324314	67	2173.65	1753.42	40.93	0.0308237	0.038211	1.63694		3525	398.33	7.37	1304.6	0.0513567	2.70198	0.305327	0.00564924		16888	2537	6.65668	104.148	2.01765	1.6739	300.007	0.00557954	127702	5.1062
Gansu	2004	0.0275766	77.9	2527.99	1928.3	44.4	0.030815	0.0403983	1.7545		3907.74	452	8.53	1558.93	0.0499702	2.50668	0.289942	0.0054717		14420	2541	5.67493	103.314	2.01416	1.8053	356.937	0.00505776	143946	5.1582
Gansu	2005	0.0231985	84.2	2931.37	1942.83	48.24	0.0287238	0.0433388	1.74544		4367.67	489.48	9.62	1928.14	0.043669	2.26522	0.253861	0.00498926		16795	2545	6.59921	104.116	2.01752	1.9916	429.348	0.00463866	196136	5.29256
Gansu	2006	0.0222022	89.4	3341.27	2131.34	56.86	0.0267563	0.0419454	1.57228		4743.05	536.33	11.97	2275	0.0392967	2.08486	0.235749	0.00526154		16696	2547	6.55516	102	2.0086	2.3387	528.595	0.00442437	239530	5.37936
Gansu	2007	0.0228216	97.8	3764.95	2448.16	70.36	0.0259764	0.0399484	1.38999		5109.29	614.74	12.97	2699.2	0.036233	1.89289	0.227749	0.00480513		18768.8	2548	7.36609	106	2.02531	7.3129	675.337	0.0108285	257220	5.4103
Gansu	2008	0.0228905	103.3	4745.67	2768.44	97.45	0.0217672	0.0373134	1.06003		5346.33	677.76	12.01	3166.82	0.0326195	1.68823	0.214019	0.00379245		20117.9	2551	7.88627	106	2.02531	9.4743	968.434	0.00978312	318014	5.50245
Gansu	2009	0.0260571	100.8	5903.13	3739.9	114.38	0.0170757	0.0269526	0.881273		5481.6	705.51	12.43	3387.56	0.0297559	1.61816	0.208265	0.00366931		21158.1	2555	8.28106	104	2.01703	10.1833	1246.28	0.00817095	372612	5.57126
Gansu	2010	0.0243985	126.5	7146.66	4576.68	146.34	0.0177006	0.0276401	0.864425		5923.13	804.43	14.42	4120.75	0.0306983	1.43739	0.195214	0.00349936		21661	2560	8.46133	107	2.02938	10.8879	1468.58	0.00741389	419385	5.62261
Gansu	2011	0.0288923	138.9	8460.94	5736.2	140.93	0.0164166	0.0242146	0.985596		6495.78	923.45	15.8539	5020.37	0.0276673	1.29388	0.183941	0.00315791		21332.1	2564	8.31985	109	2.03743	13.22	1791.24	0.00738036	485261	5.68598
Gansu	2012	0.0326413	152.7	10129.7	7196.6	158.77	0.0150745	0.0212184	0.961769		7007.04	994.56	20.2805	5650.2	0.0270256	1.24014	0.176022	0.00358934		24289.7	2578	9.42192	107	2.02938	16.1855	2059.56	0.0078587	604762	5.78158
Gansu	2013	0.0469336	159.6	12070.6	8822.23	180.15	0.0132222	0.0180907	0.885928		7287	1073.25	23.23	6268	0.0254627	1.16257	0.171227	0.00370613		25047.3	2582	9.70074	107	2.02938	19.7581	2309.62	0.00855469	669194	5.82555
Gansu	2014	0.0533761	163.5	13958	11075.8	208.44	0.0117137	0.0147619	0.784398		7521	1095.48	25.2	6835.27	0.02392	1.10032	0.160269	0.00368676		27122	2591	10.4678	107	2.02938	21.16	2541.49	0.00832582	768739	5.88578
Gansu	2015	0.0652576	158.5	16299.5	13728.9	256.89	0.00972422	0.011545	0.616996		7523	1098.72	26.04	6790.32	0.0233421	1.1079	0.161807	0.00383487		25858.8	2599.55	9.94741	108	2.03342	29.85	2958.31	0.0100902	827203	5.91761
Gansu	2016	0.0708917	174.535	17515.7	15926.4	307.66	0.00996451	0.0109588	0.567298		7334	1065.15	26.4	7152.04	0.0244035	1.02544	0.14893	0.00369125		25759.1	2610	9.86939	106	2.02531	26.23	3150.03	0.0083269	869850	5.93944
Gansu	2017	0.0721102	182.646	17777.2	17707.2	366.38	0.0102741	0.0103147	0.498514		7538	1164.37	28.91	7677	0.0237913	0.981894	0.15167	0.00376579		23738	2626	9.0396	106	2.02531	25.8301	3304.44	0.00781678	884070	5.94649
Gansu	2018	0.0562508	190.756	17296	14547.3	398.98	0.011029	0.0131129	0.47811		8437	1266.65	29.9861	8009.24	0.0238171	1.05341	0.158149	0.00374394		22213.9	2637	8.42393	104	2.01703	25.7377	3772.23	0.00682293	970537	5.98701
Gansu	2019	0.0583268	198.867	18334.9	15461.9	340.182	0.0108464	0.0128618	0.58459		8750.83	1323.74	31.6219	8448.5	0.0235387	1.03578	0.156684	0.00374289		25956	2624.63	9.88939	98	1.99123	29.3876	3951.6	0.00743689	1.10245e+06	6.04236
Gansu	2020	0.0602261	206.978	19373.9	16376.5	485.19	0.0106834	0.0126387	0.426592		9064.67	1380.83	33.2576	8887.77	0.0232879	1.0199	0.155363	0.00374195		27122.4	2630.56	10.3105	105.337	2.02258	30.9418	3866.32	0.0080029	1.05931e+06	6.02502
Qianghai	2000	0.0645333	12.1	308.39	365.94	4.33	0.039236	0.0330655	2.79446		897.2	115.96	3.91	263.12	0.0459866	3.40985	0.440711	0.0148601		2173	516.5	4.20716	20.1489	1.30425	0.1918	68.2614	0.00280979	12937	4.11183
Qianghai	2001	0.0534973	14.7	395.97	424.65	5.46	0.037124	0.0346167	2.69231		930	111.81	5.85	300.95	0.0488453	3.09021	0.371524	0.0194384		2005	523.1	3.83292	20.9182	1.32052	0.3581	101.295	0.00353522	11747	4.06993
Qianghai	2002	0.0491044	15.7	472.89	482.32	6.58	0.0332001	0.032551	2.38602		989	132.67	11.27	341.11	0.0460262	2.89936	0.388936	0.0330392		2037	528.6	3.85358	19.9274	1.29945	0.3448	118.728	0.00290412	20823	4.31854
Qianghai	2003	0.0460789	17.6	544.36	566.98	7.61	0.0323315	0.0310417	2.31275		1066	158.51	15.15	390.2	0.0451051	2.73193	0.406228	0.0388262		2265	534	4.24157	20.2987	1.30747	0.3756	122.044	0.00307758	24070	4.38148
Qianghai	2004	0.0407638	19	607.54	621.92	7.37	0.0312737	0.0305506	2.57802		1364.4	199.64	17.91	466.1	0.0407638	2.92727	0.42832	0.0384252		2649	539	4.91466	20.9242	1.32065	0.4247	137.336	0.00309241	30364	4.48236
Qianghai	2005	0.0374747	19.9	737.83	641.62	7.86	0.026971	0.0310152	2.53181		1670.36	207.8	11.0169	543.3	0.036628	3.07446	0.382477	0.0202777		2590	543	4.7698	20.8281	1.31865	0.481	169.755	0.0028335	29554	4.47062
Qianghai	2006	0.0369233	24.4	903.72	729.83	8.72	0.0269995	0.0334324	2.79817		1903.39	246.04	13.2734	641.6	0.0380299	2.96663	0.383479	0.020688		2610	548	4.76277	20	1.30103	0.5787	214.663	0.00269586	33412	4.5239
Qianghai	2007	0.036362	26	1105.21	882.13	10.74	0.0235249	0.0294741	2.42086		2095.02	287.111	14.304	760.96	0.0341674	2.75313	0.377302	0.0187973		2914.6	552	5.28007	21	1.32222	2.5239	282.199	0.00894368	38093.1	4.58085
Qianghai	2008	0.0358721	31.6	1389.58	1033.9	14.11	0.0227407	0.0305639	2.23955		2279.15	313.225	22.9023	1018.62	0.0310224	2.23749	0.3075	0.0224837		2501.18	554	4.51477	21	1.32222	3.9664	363.595	0.0109088	39092.4	4.59209
Qianghai	2009	0.0448113	33.5	1791.04	1408.26	18.21	0.0187042	0.0237882	1.83965		2348.17	337.237	24.5566	1018.27	0.0328989	2.30604	0.331186	0.024116		4602.9	557	8.26373	22	1.34242	4.7804	486.746	0.00982114	75937.9	4.88046
Qianghai	2010	0.0403797	31.8	2326.96	1823.81	25.7	0.0136659	0.017436	1.23735		2568.26	465.176	23.723	1350.43	0.0235481	1.90181	0.344465	0.017567		4858.4	563	8.62948	25	1.39794	4.0805	743.403	0.00548895	99437.9	4.99755
Qianghai	2011	0.0382696	36.6	2834.81	2238.99	27.89	0.0129109	0.0163467	1.3123		3189.03	560.683	32.0527	1634.72	0.0223892	1.95081	0.342984	0.0196075		5006.2	568	8.81373	25	1.39794	3.76	967.47	0.00388643	125756	5.09953
Qianghai	2012	0.0444299	44.6	3528.41	2791.68	32.4	0.0126403	0.015976	1.37654		3524.06	602.216	40.114	1884.54	0.0236663	1.86998	0.319556	0.0212858		5181	573	9.04188	25	1.39794	7.1811	1159.05	0.00619568	131228	5.11803
Qianghai	2013	0.0691226	47.9	4110.74	3514.68	39.02	0.0116524	0.0136286	1.22758		3768	676.29	41.56	2101.05	0.0227981	1.79339	0.321882	0.0197806		4767	578	8.2474	25	1.39794	8.389	1228.05	0.00683116	137541	5.13843
Qianghai	2014	0.0761412	48.5	4529.87	4171.73	46.09	0.0107067	0.0116259	1.05229		3992	723.21	40.59	2301.12	0.0210767	1.73481	0.314286	0.0176392		4731	583	8.11492	24	1.38021	10.39	1347.43	0.00771098	143235	5.15605
Qianghai	2015	0.09138	51.1	5227.96	5124.1	56.3	0.00977437	0.00997248	0.907638		4134	658	44.38	2417.05	0.0211415	1.71035	0.272233	0.0183612		4007.7	588.43	6.81084	23	1.36173	11.22	1515.16	0.00740516	115843	5.06387
Qianghai	2016	0.0955533	52.6525	5586.18	5717.16	68.73	0.00942549	0.00920956	0.766077		4111	637.51	46.25	2572.49	0.0204675	1.59806	0.247818	0.0179787		4165.6	593	7.02462	25	1.39794	10.9	1524.8	0.00714848	139977	5.14606
Qianghai	2017	0.103905	55.3543	5843.21	6353.05	80.18	0.00947326	0.00871302	0.690375		4202	687.02	49.56	2642.8	0.0209453	1.58998	0.259959	0.0187528		5656	598	9.45819	25	1.39794	11.9353	1530.44	0.00779862	179109	5.25312
Qianghai	2018	0.0801891	58.056	5703.66	5425.36	87.65	0.0101787	0.0107009	0.662362		4653.62	785.921	51.2755	2761.89	0.0210204	1.68494	0.284559	0.0185654		4301.1	603	7.13284	25	1.39794	12.7963	1647.43	0.00776743	172951	5.23792
Qianghai	2019	0.0829791	60.7578	6057	5769.01	73.243	0.010031	0.0105318	0.829537		4880.13	827.012	53.9924	2920.17	0.0208062	1.67118	0.283207	0.0184895		5476	606.298	9.03187	22	1.34242	10.3675	1863.67	0.00556296	205680	5.31319
Qianghai	2020	0.0855676	63.4596	6410.34	6112.65	103.63	0.00989956	0.0103817	0.612367		5106.65	868.102	56.7093	3078.45	0.0206141	1.65884	0.281993	0.0184214		5692.25	610.914	9.3176	25.4192	1.40516	13.1472	1877.81	0.00700136	196696	5.29379
Ningxia	2000	0.0813962	25.6	396.49	383.23	4.99	0.0645666	0.0668006	5.13026		1179.43	115.32	0.12	265	0.0966038	4.45068	0.43517	0.00045283		2598	554	4.68953	27.6377	1.4415	0.4583	60.838	0.00753312	16488	4.21717
Ningxia	2001	0.0716393	33.8	480.62	449.06	6.24	0.0703258	0.0752683	5.41667			151.81	4.57	298.3	0.113309	0	0.508917	0.0153201		2821	563	5.01066	26.5005	1.42325	0.5263	93.5787	0.00562414	15341	4.18585
Ningxia	2002	0.0650591	45.3	589.19	532.53	8.67	0.0768852	0.0850656	5.22491		1378	178.76	5.89	329.7	0.137398	4.17956	0.54219	0.0178647		2975	572	5.20105	27.2253	1.43497	0.5851	114.565	0.00510714	19505	4.29015
Ningxia	2003	0.0644156	55.3	761.38	691.44	10.71	0.0726313	0.079978	5.1634		2015	212	10.1	385	0.143636	5.23377	0.550649	0.0262338		2718	580	4.68621	27.5064	1.43943	0.5771	105.779	0.0054557	23828	4.37709
Ningxia	2004	0.0606561	65.8	851	770.6	13.82	0.0773208	0.085388	4.76122		2322.23	272.83	6.77	460.3	0.14295	5.04504	0.592722	0.0147078		3515	588	5.97789	26.6347	1.42545	0.7163	123.018	0.00582274	30513	4.48448
Ningxia	2005	0.0538038	51.7	993.7	841.81	15.74	0.0520278	0.0614153	3.28463		2536.08	307.01	6.63	599.4	0.0862529	4.23103	0.512196	0.0110611		4046	596	6.78859	26.0538	1.41587	0.7513	160.251	0.00468827	31681	4.5008
Ningxia	2006	0.0523211	58.8	1140.31	993.85	19.24	0.0515649	0.0591639	3.05613		2829.78	377.847	7.94	706.98	0.0831707	4.00264	0.534452	0.0112309		4412	604	7.30464	27	1.43136	0.8698	193.209	0.00450186	49749	4.69678
Ningxia	2007	0.0611993	66.5	1288.19	1196.54	23.98	0.0516228	0.0555769	2.77314		3077.26	439.781	8.99	834.16	0.0797209	3.68906	0.527214	0.0107773		5564.8	610	9.12262	28	1.44716	4.7857	241.855	0.0197875	74723.5	4.87346
Ningxia	2008	0.058989	75.4	1598.17	1414.3	31.79	0.047179	0.0533126	2.37182		3229.26	439.619	11	1098.51	0.0686384	2.93967	0.400196	0.0100136		5152.75	618	8.33778	22	1.34242	4.3265	324.606	0.0133284	75490.2	4.87789
Ningxia	2009	0.0566029	80	2068.42	1928.71	39.28	0.0386769	0.0414785	2.03666		3387.65	470.316	11.9774	1334.56	0.0599449	2.53841	0.352412	0.00897479		6919.5	625	11.0712	22	1.34242	4.4017	432.362	0.0101806	104422	5.01879
Ningxia	2010	0.059553	95.3	2586.66	2419.89	52.75	0.0368429	0.039382	1.80664		3681.1	546.769	15.4751	1643.41	0.0579892	2.23991	0.332704	0.00941646		6377.7	633	10.0754	22	1.34242	5.9666	557.529	0.0107019	115101	5.06108
Ningxia	2011	0.0638281	137.3	2978.4	2907.24	55.34	0.0460986	0.0472269	2.48103		4316.33	724.539	18.5777	2102.21	0.0653122	2.05323	0.344656	0.00883722		7357.5	639	11.5141	22	1.34242	7.87	705.91	0.0111487	153183	5.18521
Ningxia	2012	0.0715332	135	3507.16	3372.12	62.69	0.0384927	0.0400342	2.15345		4562.39	741.8	20.4807	2341.29	0.0576605	1.94866	0.316834	0.00874761		8072.9	647	12.4774	21	1.32222	9.6084	864.362	0.0111162	182304	5.2608
Ningxia	2013	0.0796544	142.9	3881.4	3947.29	72.7	0.0368166	0.0362021	1.96561		4781	795.04	19.57	2590.44	0.0551644	1.84563	0.306913	0.0075547		8234.4	654	12.5908	21	1.32222	10.6857	922.482	0.0115836	209042	5.32023
Ningxia	2014	0.0831855	142.6	4228.84	4608.28	83.92	0.0337208	0.0309443	1.69924		4946	848.75	17.88	2766.83	0.0515391	1.78761	0.306759	0.00646227		9500	662	14.3505	21	1.32222	11.66	1000.45	0.0116548	238580	5.37763
Ningxia	2015	0.0875627	140.8	4822.96	5150.32	103.31	0.0291937	0.0273381	1.36289		5405	878.33	20.65	2927.96	0.0480881	1.846	0.29998	0.00705269		9246.6	667.88	13.8447	21	1.32222	17.25	1138.49	0.0151516	254842	5.40627
Ningxia	2016	0.0896645	156.06	5460.63	5695.96	133.9	0.0285791	0.0273984	1.1655		5592	886.91	22.4	3168.59	0.0492522	1.76482	0.279907	0.00706939		9004.1	675	13.3394	21	1.32222	18.26	1254.54	0.0145551	299269	5.47606
Ningxia	2017	0.0911107	164.478	5867.22	6461.48	165.21	0.0280334	0.0254552	0.99557		6489	978.3	22.27	3453.93	0.0476206	1.87873	0.283243	0.00644773		9859	682	14.456	20	1.30103	25.5529	1372.78	0.0186139	389357	5.59035
Ningxia	2018	0.0825835	172.896	5547.17	5815.72	182.92	0.0311683	0.0297291	0.945201		6295.6	1026.44	24.6851	3460.64	0.0499607	1.8192	0.296604	0.00713311		11077.1	688	16.1004	18	1.25527	34.0206	1419.06	0.0239741	455792	5.65877
Ningxia	2019	0.0835326	181.314	5876.7	6171.97	146.655	0.0308531	0.029377	1.23634		6589.74	1079.72	25.931	3665.23	0.0494687	1.79791	0.294583	0.00707486		12016.1	697.964	17.2159	18	1.25527	31.2586	1438.29	0.0217331	545051	5.73644
Ningxia	2020	0.0848608	189.732	6206.22	6528.22	210.71	0.0305713	0.0290634	0.900443		6883.88	1132.99	27.1769	3869.82	0.0490287	1.77886	0.292776	0.00702277		11798	705.35	16.7264	17.7117	1.24826	26.4334	1500.39	0.0176178	423834	5.6272
Xiangjiang	2000	0.0307253	65.4	1863.5	1403.13	28.2	0.0350953	0.0466101	2.31915		3327.63	182.98	23.44	1365	0.0479121	2.43782	0.134051	0.0171722		4156	1849	2.2477	109.631	2.03993	1.0413	190.953	0.00545318	32381	4.51029
Xiangjiang	2001	0.0326801	53.5	1972.55	1584.73	34.16	0.0271223	0.0337597	1.56616		3496	197.62	34.64	1485	0.0360269	2.35421	0.133077	0.0233266		4551	1876	2.42591	108.956	2.03725	1.4221	263.323	0.00540059	32070	4.5061
Xiangjiang	2002	0.0326476	69.7	2225.31	1801.15	51.72	0.0313215	0.0386975	1.34764		3723	212.24	34.57	1598.28	0.0436094	2.32938	0.132793	0.0216295		5317	1905	2.79108	109.48	2.03934	1.5431	361.173	0.00427247	35182	4.54632
Xiangjiang	2003	0.0344038	77.2	2710.12	2150.78	62.18	0.0284858	0.035894	1.24156		4177	234.62	40.55	1887	0.0409115	2.21357	0.124335	0.0214891		5335	1934	2.75853	109.478	2.03933	1.8563	368.468	0.00503789	37957	4.57929
Xiangjiang	2004	0.0318244	90.2	3003.01	2267.27	68.13	0.0300365	0.0397835	1.32394		4909.66	265.9	54.01	2209	0.040833	2.22257	0.120371	0.02445		6141	1963	3.12837	109.373	2.03891	2.0441	421.045	0.00485483	60134	4.77912
Xiangjiang	2005	0.0308525	101.1	3460.95	2339.76	72.5	0.0292116	0.0432096	1.39448		5506.49	310.14	56.04	2604	0.0388249	2.11463	0.119101	0.0215207		6986	2010	3.47562	109.264	2.03848	2.3612	519.018	0.00454936	64087	4.80677
Xiangjiang	2006	0.0325944	113.9	4068.9	2481.24	85.41	0.0279928	0.0459045	1.33357		6047.27	356.15	65.04	3045	0.0374056	1.98597	0.116962	0.0213596		7408	2050	3.61366	109	2.03743	3.1131	678.472	0.0045884	84760	4.92819
Xiangjiang	2007	0.0427024	125.3	4638.41	2767.13	105.6	0.0270136	0.0452816	1.18655		6575.92	416.87	69.81	3494.42	0.0358572	1.88183	0.119296	0.0199776		8863.1	2095	4.2306	109	2.03743	12.8401	795.154	0.0161479	100169	5.00074
Xiangjiang	2008	0.0411096	137.2	5424.38	2918.13	152.51	0.0252932	0.0470164	0.899613		7069.39	479.37	69.84	4183.21	0.0327978	1.68994	0.114594	0.0166953		8810.04	2131	4.13423	109	2.03743	14.8358	1059.36	0.0140044	160113	5.20443
Xiangjiang	2009	0.046497	156.7	6877.16	3952.06	156.69	0.0227856	0.0396502	1.00006		7525.56	547.88	67.93	4277.05	0.0366374	1.75952	0.128098	0.0158824		12654.6	2159	5.86132	110	2.04139	16.1414	1346.91	0.011984	218043	5.33854
Xiangjiang	2010	0.0414163	167.6	8898.57	5211.38	190.92	0.0188345	0.0321604	0.877855		8290.2	661.96	80.15	5437.47	0.0308232	1.52464	0.12174	0.0147403		14381.7	2185	6.58201	109	2.03743	20.1869	1698.91	0.0118822	266545	5.42577
Xiangjiang	2011	0.0436865	203	10442.8	6603.4	203.62	0.0194392	0.0307417	0.996955		9926.5	839.1	95.0224	6610.05	0.0307108	1.50173	0.126943	0.0143754		15450.6	2209	6.99439	111	2.04532	26.43	2284.49	0.0115693	330031	5.51855
Xiangjiang	2012	0.0480193	251.5	12423.5	8385.98	235.56	0.0202438	0.0299905	1.06767		11831.4	1151.5	101.951	7505.31	0.0335096	1.5764	0.153425	0.0135838		15671	2233	7.01791	112	2.04922	33.0092	2720.07	0.0121354	397289	5.59911
Xiangjiang	2013	0.0559129	292.7	14247.5	10377.1	273.49	0.0205439	0.0282063	1.07024		13632	1602.5	127.41	8469.78	0.0345582	1.60949	0.189202	0.0150429		15821.8	2264	6.98843	111	2.04532	39.8466	3067.12	0.0129915	454598	5.65763
Xiangjiang	2014	0.0577107	329.2	15217	12237.6	317.41	0.0216337	0.0269006	1.03714		14926	1915.73	169.87	9304	0.0353826	1.60426	0.205904	0.0182577		15662	2298	6.81549	109	2.03743	40.34	3317.79	0.0121587	491587	5.6916
Xiangjiang	2015	0.0602708	342.5	17822.1	13651	367.43	0.0192177	0.0250898	0.93215		15651	2190.68	145.84	9354.44	0.0366136	1.67311	0.234186	0.0155905		16949.1	2359.73	7.18264	108	2.03342	41.64	3804.87	0.0109439	520010	5.71601
Xiangjiang	2016	0.0594526	323.852	19300.1	15196	439.9	0.0167799	0.0213117	0.736196		16302	2362.58	132.38	9649.7	0.0335609	1.68938	0.244835	0.0137186		16945	2398	7.06631	106	2.02531	44.98	4138.25	0.0108693	566301	5.75305
Xiangjiang	2017	0.0570993	343.006	21753	17477.6	523.77	0.0157682	0.0196255	0.65488		17392	2575.84	124.95	10920.1	0.0314106	1.59266	0.235881	0.0114422		15212	2445	6.22168	104	2.01703	42.814	4637.24	0.00923264	569519	5.75551
Xiangjiang	2018	0.0563459	362.16	19945	14960.4	577.09	0.018158	0.024208	0.627563		17261.5	2274.74	153.771	10892	0.03325	1.58478	0.208844	0.0141177		15022.1	2487	6.04025	102	2.0086	42.2468	5012.45	0.00842837	643135	5.8083
Xiangjiang	2019	0.0623659	381.314	21130.1	15875.5	490.873	0.018046	0.0240191	0.776808		18141	2417.67	161.224	11492.4	0.0331798	1.57853	0.210372	0.0140288		13820.1	2497.78	5.53295	102	2.0086	40.8139	5315.49	0.00767829	641033	5.80688
Xiangjiang	2020	0.0642027	400.468	22315.3	16790.6	681.91	0.0179459	0.0238508	0.587275		19020.6	2560.6	168.677	12092.7	0.0331165	1.57289	0.211747	0.0139486		18935.8	2532.56	7.47695	105.405	2.02286	51.5033	5131.87	0.010036	682944	5.83438

## Sheet: Variable
region	time	EID	ECD	EGD	EOD	ESD	HQED	CARBON	OLD	CHILD	BIRTH	SHIYE	ZHF	INF	CHZ	TIME	EDU
Beijing	2000	0.0140981	0.172643	0.0219219	0.0097808	0.0199084	0.238352	0.752693	12.51	13.6	6.2	0.76	0.178714	0.782321	77.54	9.586	0.1684
Beijing	2001	0.0154502	0.192152	0.0225066	0.00906744	0.0217297	0.260906	0.75408	11.3	15.68	6.1	1.2	0.198434	0.800298	78.06	9.987	0.1754
Beijing	2002	0.0156539	0.175759	0.0272508	0.00692004	0.0210586	0.246642	0.762057	13.86	14.7	6.6	1.4	0.145102	0.829762	78.56	10.259	0.2049
Beijing	2003	0.0171473	0.122316	0.0284991	0.00773817	0.0215421	0.197243	0.763009	14.32	13.5	5.06	1.4	0.146265	0.841607	79.05	10.346	0.2029
Beijing	2004	0.0191945	0.0742707	0.0299305	0.00891839	0.0227576	0.155072	0.775313	14.1	12.62	6.13	1.3	0.148223	0.857381	79.53	10.559	0.2389
Beijing	2005	0.0203327	0.0661653	0.0300907	0.0100334	0.0277915	0.154414	0.78581	13.7	13.03	6.29	2.11	0.153684	0.861964	83.62	10.686	0.2449
Beijing	2006	0.0216362	0.0592243	0.030189	0.0111473	0.0289302	0.151127	0.783209	14.25	12.66	6.26	2	0.164971	1.20375	84.33	10.95	0.2936
Beijing	2007	0.0263733	0.0584987	0.0380239	0.0111876	0.0533736	0.187457	0.839166	12.72	12.01	8.32	1.84	0.176355	1.22232	84.5	11.085	0.3013
Beijing	2008	0.0286063	0.0473903	0.039916	0.0128129	0.0616434	0.190369	0.8407	12.86	12.13	8.17	1.82	0.176274	1.19851	84.9	10.97	0.2812
Beijing	2009	0.0334242	0.0472054	0.0503191	0.00975897	0.0666376	0.207345	0.833656	12.62	12.39	8.06	1.44	0.190847	1.22327	85	11.173	0.3077
Beijing	2010	0.0435978	0.0866068	0.0524685	0.0113302	0.0741421	0.268145	0.84736	10.54	10.41	7.48	1.37	0.197221	1.24524	85.96	11.009	0.315
Beijing	2011	0.0506245	0.0511002	0.0629887	0.012255	0.0824585	0.259427	0.847074	10.7	10.62	8.29	1.4	0.202827	1.25923	86.2	11.555	0.3394
Beijing	2012	0.0601468	0.0602259	0.0511599	0.0117119	0.0895545	0.272799	0.849471	10.48	11.43	9.05	1.3	0.207028	1.2678	86.2	11.836	0.3735
Beijing	2013	0.0713152	0.0320654	0.078451	0.0110796	0.0999583	0.292869	0.856518	10.53	12.17	8.93	1.2	0.21078	1.27887	86.3	12.028	0.4121
Beijing	2014	0.0817195	0.0426752	0.101877	0.0101302	0.102416	0.338818	0.867909	10.52	12.5	9.75	1.3	0.212117	1.29857	86.35	11.854	0.382
Beijing	2015	0.0998492	0.0326882	0.12962	0.00822349	0.128723	0.399104	0.856469	13.45	12.78	7.96	1.39	0.24224	1.30268	86.5	12.146	0.423
Beijing	2016	0.106362	0.036931	0.148626	0.00697983	0.132943	0.431842	0.852468	15.17	14.06	9.32	1.41	0.249592	1.31107	86.5	12.389	0.455
Beijing	2017	0.113015	0.031505	0.178206	0.0089738	0.145551	0.477251	0.866575	16.32	14.25	9.06	1.43	0.243733	1.32297	86.5	12.665	0.476
Beijing	2018	0.129795	0.0312843	0.161912	0.00898154	0.153555	0.485527	0.864096	14.38	13.37	8.24	1.4	0.246419	1.32475	86.5	12.6788	0.477356
Beijing	2019	0.127036	0.0360665	0.134058	0.0093536	0.15955	0.466064	0.869013	14.66	13.34	8.12	1.3	0.251261	1.33131	86.6	12.8374	0.494884
Beijing	2020	0.113232	0.0291128	0.154597	0.00933193	0.148272	0.454547	0.866675	17.77	15.81	7.36	2.56	0.238884	1.3554	86.9992	12.9961	0.512411
Tianjin	2000	0.013434	0.0659323	0.00639904	0.0126231	0.0183983	0.116787	0.572034	12.735	16.75	7.72	3.2	0.114098	0.784867	57.99	8.558	0.0901
Tianjin	2001	0.013684	0.0983	0.00639031	0.0149505	0.018951	0.152276	0.582389	12.48	23.4	7.58	3.6	0.128465	0.802389	58.56	8.985	0.0944
Tianjin	2002	0.0138962	0.0784399	0.0070687	0.0137152	0.0208235	0.133944	0.597893	14.38	19.49	7.49	3.9	0.131123	0.807611	58.88	9.15	0.1057
Tianjin	2003	0.0154412	0.0536353	0.0062651	0.0137066	0.0238392	0.112887	0.620954	14.55	18.6	7.14	3.8	0	0.876195	73.87	9.247	0.1086
Tianjin	2004	0.0149885	0.0491071	0.00685029	0.0165801	0.0243823	0.111908	0.620248	14.18	17.23	7.31	3.8	0.127911	0.922124	74.49	9.645	0.1434
Tianjin	2005	0.0160083	0.0416728	0.00781755	0.0171412	0.0255414	0.108181	0.622101	12.48	16.31	7.44	3.7	0.120669	0.954956	75.11	9.513	0.1408
Tianjin	2006	0.018953	0.0340588	0.00841112	0.0176654	0.029342	0.10843	0.6274	13.63	15.62	7.67	3.6	0.12521	1.00053	75.73	9.729	0.1522
Tianjin	2007	0.0226857	0.0352214	0.00900033	0.0177548	0.0400821	0.124744	0.67208	13.95	14.59	7.91	3.59	0.134373	1.01956	76.31	9.808	0.1574
Tianjin	2008	0.0253344	0.0343853	0.00759566	0.0171579	0.046015	0.130488	0.680092	15.96	13.96	8.13	3.6	0.136555	1.06726	77.23	9.878	0.1546
Tianjin	2009	0.02637	0.0340976	0.00832426	0.0139836	0.0492823	0.132058	0.683342	13.99	12.76	8.3	3.6	0.149888	1.2669	78.01	10.052	0.1701
Tianjin	2010	0.03349	0.0330778	0.0124395	0.0142115	0.0554016	0.14862	0.684538	10.43	11.99	8.18	3.6	0.149969	1.31257	79.55	9.732	0.1748
Tianjin	2011	0.0400684	0.0344105	0.0139243	0.014362	0.0628131	0.165578	0.694665	12.27	13.39	8.58	3.6	0.160516	1.34186	80.5	10.4	0.2099
Tianjin	2012	0.0519848	0.0315724	0.0157214	0.0141393	0.071225	0.184643	0.708922	13.44	15.08	8.75	3.6	0.166334	1.36204	81.55	10.512	0.2285
Tianjin	2013	0.0610869	0.0324787	0.0185748	0.0141477	0.081045	0.207333	0.719858	14.81	14.46	8.28	3.6	0.177398	1.39097	82.01	10.539	0.2305
Tianjin	2014	0.0633191	0.0906299	0.0213025	0.0139731	0.0875741	0.276799	0.730462	15.06	13.91	8.19	3.5	0.183482	1.42566	82.27	10.504	0.228
Tianjin	2015	0.0833248	0.0891291	0.0255296	0.0131305	0.0974356	0.308549	0.737319	12.94	12.73	5.84	3.5	0.19545	1.4646	82.64	10.496	0.233
Tianjin	2016	0.0860885	0.0904268	0.0234339	0.00788279	0.107157	0.314989	0.73244	14.62	14.01	7.37	3.5	0.206845	1.48354	82.93	10.691	0.256
Tianjin	2017	0.0883015	0.0905389	0.0362676	0.00819036	0.112944	0.336242	0.732015	14.57	14.59	7.65	3.5	0.176528	1.46302	82.93	11.01	0.289
Tianjin	2018	0.113443	0.0929011	0.0238044	0.0108001	0.120596	0.361544	0.723469	13.85	13.03	6.67	3.51	0.164974	1.43865	83.15	11.0603	0.279156
Tianjin	2019	0.113722	0.0774708	0.0744706	0.0113541	0.128017	0.405035	0.720304	15.56	13.23	6.73	3.53	0.176112	1.4276	83.48	11.181	0.290021
Tianjin	2020	0.0956544	0.0709457	0.03831	0.0112934	0.117389	0.333593	0.736552	20.56	18.77	5.6	3.62	0.18053	1.54342	84.8621	11.3017	0.300885
Hebei	2000	0.00576966	0.00998505	0.0153263	0.000952541	0.0295537	0.0615872	0.475444	10.04	22.82	11.3	2.8	0.0818583	0.302483	26.08	7.26	0.027
Hebei	2001	0.00450338	0.0101071	0.0154846	0.000898496	0.0294913	0.060485	0.476582	11.33	31.04	11.16	3.2	0.0921841	0.283735	28.65	7.74	0.0289
Hebei	2002	0.00545187	0.0098475	0.0170061	0.000970262	0.030867	0.0641427	0.502087	10.72	29.74	11.53	3.6	0.0948852	0.287666	32.81	8.033	0.0469
Hebei	2003	0.00556375	0.00925702	0.016868	0.00109258	0.0328298	0.0656112	0.509077	10.32	26.21	11.43	3.9	0.0911497	0.296654	33.52	8.379	0.066
Hebei	2004	0.00511738	0.00891703	0.0179598	0.00142484	0.0302091	0.0636281	0.508867	10.71	23.4	11.98	4	0.0888953	0.328903	35.83	8.38	0.0589
Hebei	2005	0.0058009	0.00978619	0.019564	0.001477	0.0352568	0.071885	0.486788	11.02	23.84	12.84	3.93	0.096784	0.358173	37.69	8.169	0.0473
Hebei	2006	0.00660248	0.0101436	0.020759	0.0014226	0.0380291	0.0769568	0.501024	11.33	22.19	12.82	3.8	0.101632	0.678498	38.77	8.13	0.0393
Hebei	2007	0.00694113	0.0104346	0.0297677	0.0015648	0.0493465	0.0980548	0.522262	11.91	22.52	13.33	3.83	0.108673	0.709233	40.25	8.167	0.0416
Hebei	2008	0.00686737	0.0103576	0.0395006	0.00200662	0.055429	0.114161	0.542009	11.62	21.36	13.04	3.96	0.116231	0.732334	41.9	8.358	0.0481
Hebei	2009	0.00771311	0.0117964	0.047787	0.00164857	0.0680747	0.13702	0.563451	11.87	22.12	12.93	3.93	0.137875	0.760666	43.74	8.425	0.0562
Hebei	2010	0.00936608	0.0119248	0.0539745	0.00176007	0.0741147	0.15114	0.569243	10.99	22.46	13.22	3.86	0.139637	0.778119	44.5	8.168	0.073
Hebei	2011	0.0101348	0.0121907	0.0520065	0.0018469	0.0784076	0.154586	0.569659	11	23.72	13.02	3.8	0.146004	0.794124	45.6	8.666	0.0537
Hebei	2012	0.0124887	0.0125725	0.0600187	0.00176769	0.0873444	0.174192	0.584563	12.46	24.6	12.88	3.7	0.153507	0.828125	46.8	8.71	0.0579
Hebei	2013	0.0140305	0.0128838	0.0724769	0.00182464	0.097673	0.198889	0.591016	12.55	24.37	13.04	3.7	0.15581	0.893506	48.12	8.902	0.0773
Hebei	2014	0.0149517	0.0138144	0.0790993	0.00183567	0.107001	0.216702	0.603272	12.94	25.84	13.18	3.6	0.158978	0.921103	49.33	8.868	0.079
Hebei	2015	0.0192915	0.0151374	0.105332	0.00162641	0.125428	0.266816	0.611385	14.21	25.46	11.35	3.6	0.188962	0.951502	51.33	8.988	0.102
Hebei	2016	0.0200395	0.0156909	0.100503	0.00156869	0.137942	0.275744	0.617816	15.44	26.14	12.42	3.68	0.190069	0.972968	53.32	8.92	0.103
Hebei	2017	0.021709	0.0160431	0.125353	0.00154158	0.147905	0.312552	0.620424	16.8	25.57	13.2	3.68	0.184606	0.992359	55.01	9.086	0.1
Hebei	2018	0.0308782	0.0182684	0.1477	0.00155419	0.148412	0.346812	0.594908	18.43	26.85	11.26	3.3	0.214557	1.00413	56.43	9.17074	0.096998
Hebei	2019	0.0347518	0.0226103	0.166193	0.00169571	0.153124	0.378374	0.604335	19.32	27.68	10.83	3.12	0.217782	1.02824	57.62	9.251	0.10074
Hebei	2020	0.0253848	0.0163286	0.137976	0.00169892	0.152796	0.334184	0.602552	21.14	30.71	7.96	3.46	0.191413	1.07532	58.8864	9.33126	0.104482
Shanxi	2000	0.00527272	0.0138022	0.00965844	0.0009002	0.0199298	0.0495634	0.442299	9.745	25.8	13.25	2.2	0.137221	0.337601	34.91	7.344	0.0342
Shanxi	2001	0.00475696	0.01372	0.0105443	0.000843909	0.0214721	0.0513372	0.418961	9.91	35.56	13.06	2.6	0.163137	0.348874	35.09	8.022	0.0374
Shanxi	2002	0.00607137	0.0127875	0.0123111	0.000834223	0.0219368	0.053941	0.429828	9.98	33.67	12.86	3.4	0.166987	0.366283	38.09	8.246	0.0463
Shanxi	2003	0.006034	0.0126212	0.0228597	0.000860914	0.0224661	0.0648419	0.447706	10.16	32.84	12.26	3	0.169973	0.389239	38.81	8.398	0.0538
Shanxi	2004	0.00532439	0.0125849	0.0232664	0.000900888	0.022272	0.0643486	0.467487	9.83	29.51	12.36	3.1	0.170608	0.407486	39.63	8.383	0.0523
Shanxi	2005	0.00555763	0.0124817	0.0249475	0.000870761	0.0275622	0.0714198	0.491963	10.86	30	12.02	3.01	0.162271	0.433685	42.11	8.417	0.0557
Shanxi	2006	0.00559578	0.012246	0.0349935	0.00092575	0.028619	0.0823801	0.499395	9.58	27.54	11.48	3.2	0.19265	0.617306	43.01	8.697	0.0665
Shanxi	2007	0.00731872	0.0124714	0.0378178	0.000980292	0.0383917	0.0969799	0.526806	9.98	26.69	11.3	3.24	0.18432	0.685234	44.03	8.778	0.0719
Shanxi	2008	0.00875055	0.0127048	0.0470672	0.000902738	0.0454616	0.114887	0.553547	10.66	24.62	11.32	3.29	0.189519	0.730742	45.11	8.811	0.072
Shanxi	2009	0.0110666	0.0138864	0.051365	0.000766778	0.0527175	0.129802	0.575897	10.83	23.11	10.87	3.86	0.212024	0.776136	45.99	8.876	0.0766
Shanxi	2010	0.0155496	0.0145767	0.0571496	0.000866854	0.0570537	0.145197	0.587516	10.06	22.7	10.68	3.58	0.212516	0.816788	48.05	8.656	0.0872
Shanxi	2011	0.0218678	0.0149302	0.0643504	0.000866414	0.0577458	0.159761	0.593732	10.21	21.24	10.47	3.5	0.212959	0.838145	49.68	9.153	0.0811
[truncated: 576 more rows]
